# Supplementary material for: Diagnostic value of symptoms for pediatric SARS-CoV-2 infection in a primary care setting
Source: PLoS One. 2021 Dec 13;16(12):e0249980. doi: 10.1371/journal.pone.0249980 (PMC8668089; doi:10.1371/journal.pone.0249980)
Supplement: S1 Dataset — (XLSX) [file pone.0249980.s013.xlsx]

## Sheet: Deidentified Dataset Original
ID	Age	Race	Ethnicity	Sex	Insurance	SARSCoV2result	Contact.case.last.14.d	Recent.travel	If.travel.where.when	Symptoms	Cough	Dyspnea	Congestion.rhinorrhea	Myalgia	Fever	Headache	Sore.throat	Abd.pain	Nausea	Vomiting	Diarrhea	Taste.smell.loss	Fatigue	Rash	Other.sxs	If.other.sx.what	ED.visit	Hospitalization	Hospital.name	Imaging.done	CXR.CT	Imaging.date	Imaging.result	Describe.if.abnl	O2.support	Vent.start.date	Vent.end.date	ICU.admis.date	ICU.dc.date	Tx.given	Tx.rationale	Tx.length	BMI.age.percent	Asthma	Seas.all	Other	Other.comorbid	Died	Addnl.comment
1	17	Caucasian (White)	Latino/Hispanic	Female	1	0	.	.	.	N	N	N	N	N	N	N	N	N	N	N	N	N	N	N	N		N	N	N	N	N	N	.	N	No O2	N	N	N	N	none	N	N	99	N	N	Y	obesity, HLD, thalassemia trait	N
2	17	Other Pacific Islander	Not Hispanic or Latino	Female	1	0	.	.	.	.	.	.	.	.	.	.	.	.	.	.	.	.	.	.	.		.	.		.	.												.	.	.	.		.
3	17	Caucasian (White)	Refused	Male	1	0	.	.	.	Y	N	N	N	N	N	N	N	Y	Y	N	N	N	N	N	N		Y	Y (for appen)	Hasbro	Y	N	N	.	.	No O2	N	N	N	N	none	N	N	95	N	N	N	N	N	admitted for acute appendicitis
4	17	Unreported/Refused to report	Latino/Hispanic	Male	1	0	Y	N	N	Y	Y	Y	N	N	Y	N	Y	Y	Y	Y	Y	Y	N	N	N		Y	N		N	N												87	N	Y	N	N	N
5	17	More Than One Race	Latino/Hispanic	Female	1	0	Y	N	N	Y	Y	N	Y	N	N	N	N	N	N	N	N	N	N	N	N		N	N		N	N												59	N	N	N	N	N
6	17	Caucasian (White)	Latino/Hispanic	Male	1	0	.	.	.	.	.	.	.	.	.	.	.	.	.	.	.	.	.	.	.		.	.		.	.												.	.	.	.		.
7	17	Caucasian (White)	Latino/Hispanic	Female	1	1	Y	N	N	Y	Y	N	N	N	N	Y	Y	N	N	N	N	N	N	N	Y	chills	N	N		N	N												85	N	N	Y	Vit D def	N	vit D daily
8	17	Unreported/Refused to report	Latino/Hispanic	Female	1	1	Y	N	N	Y	Y	Y	N	Y	Y	Y	N	N	N	N	Y	N	N	N	N		N	N		N	N												65	N	N	Y	ADHD, depression	N
9	17	More Than One Race	Latino/Hispanic	Male	1	1	Y	N	N	Y	Y	N	N	N	Y	Y	N	N	N	N	N	N	N	N	N		N	N		N	N												88	Y	N	N		N
10	17	Caucasian (White)	Latino/Hispanic	Female	1	0	Y	N	N	Y	Y	N	N	Y	Y	Y	Y	N	N	N	N	N	Y	N	Y	chills	N	N		N	N												69	N	N	N		N
11	17	Caucasian (White)	Latino/Hispanic	Female	1	0	Y	N	N	Y	Y	N	N	N	N	Y	N	N	N	N	Y	N	N	N	Y	chills	N	N		N	N												44	N	N	N		N
12	17	More Than One Race	Latino/Hispanic	Female	1	1	Y	N	N	Y	N	N	N	N	Y	Y	Y	N	N	N	N	N	N	N	N		N	N		N	N												30	N	N	N		N
13	17	Caucasian (White)	Latino/Hispanic	Female	1	0	Y	N	N	N	N	N	N	N	N	N	N	N	N	N	N	N	N	N	N		N	N		N	N												58	N	N	Y	thalassemia trait	N
14	17	Unreported/Refused to report	Latino/Hispanic	Female	1	1	Y	N	N	Y	Y	N	Y	Y	Y	Y	Y	N	N	N	Y	Y	N	N	N		N	N		N	N												69	N	N	N		N
15	17	Caucasian (White)	Latino/Hispanic	Female	1	1	Y	N	N	N	N	N	N	N	N	N	N	N	N	N	N	N	N	N	N		N	N		N	N												78	N	N	N		N
16	17	Unreported/Refused to report	Latino/Hispanic	Female	1	0	.	.	.	.	.	.	.	.	.	.	.	.	.	.	.	.	.	.	.	.	.	.	.	.	.												77	N	N	N		N
17	17	Caucasian (White)	Latino/Hispanic	Male	1	1	.	.	.	Y	N	N	N	N	Y	N	N	N	N	N	N	N	N	N	Y	chills	N	N		N	N												99	N	N	N		N
18	17	Black/African American	Refused	Female	1	0	.	.	.	Y	N	N	N	N	Y	Y	N	Y	N	N	Y	N	N	Y	N		Y	N		N	N												36	N	Y	N		N
19	17	More Than One Race	Latino/Hispanic	Female	1	1	Y	N	N	Y	Y	N	Y	N	N	Y	N	N	N	N	N	Y	N	N	N		N	N		N	N												95	Y	Y	N		N	steroid inh
20	17	Caucasian (White)	Latino/Hispanic	Male	1	1	.	.	.	Y	Y	N	N	Y	Y	Y	Y	N	N	N	N	N	N	N	N		N	N		N	N												89	Y	N	N		N
21	17	More Than One Race	Latino/Hispanic	Female	1	0	.	.	.	.	.	.	.	.	.	.	.	.	.	.	.	.	.	.	.		N	N		N	N												89	N	N	Y	migraine	N
22	17	Unreported/Refused to report	Not Hispanic or Latino	Female	1	0	N	N	N	N	N	N	N	N	N	N	N	N	N	N	N	N	N	N	N		N	N		N	N												99	N	Y	Y	obesity	N
23	17	More Than One Race	Latino/Hispanic	Male	1	0	N	N	N	N	N	N	N	N	N	N	N	N	N	N	N	N	N	N	N		N	N		N	N												92	N	N	N		N	pre-op
24	17	Caucasian (White)	Latino/Hispanic	Male	1	1	.	.	.	Y	Y	N	N	Y	N	N	Y	N	N	N	N	N	N	N	N		Y	N		N	N												99	Y	N	N		N	ER for MVA
25	17	Caucasian (White)	Latino/Hispanic	Female	1	0	Y	N	N	Y	Y	Y	N	N	Y	Y	N	N	Y	N	N	N	Y	N	N		Y	N	Hasbro	Y	Y	2020-05-06	Normal										78	N	N	N		N
26	17	Unreported/Refused to report	Latino/Hispanic	Female	1	0	N	N	N	Y	N	N	N	N	N	Y	N	N	N	Y	N	N	N	N	N		N	N		N	N												99	N	N	N		N
27	16	Caucasian (White)	Latino/Hispanic	Male	1	1	N	N	N	Y	Y	Y	N	N	Y	Y	N	N	N	N	N	N	Y	N	N		N	N		N	N												99	N	N	N		N
28	16	Unreported/Refused to report	Latino/Hispanic	Female	1	1	Y	N	N	Y	Y	N	N	N	N	Y	Y	N	N	N	N	N	N	N	N		N	N		N	N												99	Y	N	N		N
29	16	More Than One Race	Latino/Hispanic	Female	1	1	Y	N	N	Y	Y	Y	Y	N	Y	Y	Y	Y	N	N	Y	Y	Y	N	N		N	N		N	N												38	N	Y	N		N
30	16	Caucasian (White)	Latino/Hispanic	Male	1	1	N	N	N	Y	Y	N	N	Y	N	Y	N	N	N	N	N	N	N	N	N		N	N		N	N												83	N	N	N		N
31	16	Caucasian (White)	Latino/Hispanic	Male	1	0	N	N	N	Y	Y	Y	N	Y	N	N	N	N	Y	N	Y	N	N	N	N		N	N		N	N												18	N	N	N		N
32	16	More Than One Race	Latino/Hispanic	Female	1	1	Y	N	N	Y	N	N	N	N	Y	Y	N	N	N	N	N	N	Y	N	Y	chills	N	N		N	N												31	N	N	N		N
33	16	Unreported/Refused to report	Latino/Hispanic	Female	1	0	N	N	N	Y	N	N	Y	N	Y	Y	N	Y	N	Y	Y	N	N	N	N		N	N		N	N												96	N	N	Y	fatty liver	N
34	16	More Than One Race	Latino/Hispanic	Male	1	1	Y	N	N	Y	Y	N	Y	N	N	N	Y	N	N	N	N	Y	Y	N	N		N	N		N	N												95	N	N	N		N
35	16	Caucasian (White)	Latino/Hispanic	Male	1	0	N	N	N	N	N	N	N	N	N	N	N	N	N	N	N	N	N	N	N		Y	N	Hasbro	N	N												75	N	N	Y	MDD, ADHD	N	ER for hallucination
36	16	Caucasian (White)	Latino/Hispanic	Female	1	0	Y	N	N	Y	N	N	N	N	N	Y	N	Y	Y	N	Y	N	Y	N	Y	chills	Y	Y	Hasbro	Y	N				No O2	N	N	N	N	supportive care			95	N	N	N		N
37	17	Unreported/Refused to report	Latino/Hispanic	Female	1	0	N	N	N	Y	Y	N	Y	Y	N	Y	Y	N	N	N	Y	N	Y	N	N		N	N		N	N												22	N	N	N		N
38	16	More Than One Race	Latino/Hispanic	Male	1	0	N	N	N	Y	N	N	N	N	Y	Y	N	N	N	N	N	N	N	N	Y	chills	N	N		N	N												.	N	N	N		N
39	16	Caucasian (White)	Latino/Hispanic	Male	1	1	.	N	N	Y	N	N	N	Y	Y	Y	Y	N	N	N	N	Y	Y	N	N		N	N		N	N												85	N	N	N		N
40	16	Unreported/Refused to report	Latino/Hispanic	Female	1	0	N	N	N	Y	N	N	N	Y	Y	N	N	N	N	N	N	N	N	N	Y	chills	Y	N	Hasbro	Y	N												93	N	N	N		N
41	16	Caucasian (White)	Latino/Hispanic	Male	1	0	.	.	.	Y	N	Y	N	N	N	N	N	N	N	N	N	N	N	N	N		Y	Y	Hasbro - BCH	Y	Y	2020-04-20	Ab	L pneumothorax									38	N	N	Y	congenital heart block, recurrent pneumothorax	N	ER for L pneumothorax, adimitted for surgery
42	16	Race Not Reported - Not Ascertained	Latino/Hispanic	Male	1	0	Y	N	N	Y	N	N	N	N	N	Y	N	N	N	N	N	Y	N	N	N		N	N		N	N												48	N	N	Y	atopic dermatitis, autism, ADHD	N
43	16	Unreported/Refused to report	Latino/Hispanic	Female	1	0	Y	N	N	Y	N	N	N	N	N	Y	N	N	N	N	N	Y	N	N	N		N	N		N	N												99	N	N	Y	hyperlipidemia	N
44	16	More Than One Race	Latino/Hispanic	Male	1	0	.	.	.	.	.	.	.	.	.	.	.	.	.	.	.	.	.	.	.		.	.		.	.	.											.	.	.	.		N
45	16	Black/African American	Latino/Hispanic	Female	1	1	Y	N	N	Y	N	N	Y	Y	Y	N	Y	N	N	N	N	Y	N	N	N		N	N		N	N												56	N	N	N		N
46	16	Black/African American	Not Hispanic or Latino	Female	1	1	Y	N	N	Y	N	N	Y	Y	Y	N	N	N	N	N	N	N	Y	N	Y	chills	N	N		N	N												99	N	N	N		N
47	16	More Than One Race	Latino/Hispanic	Female	1	1	Y	N	N	N	N	N	N	N	N	N	N	N	N	N	N	N	N	N	N		N	N		N	N												24	N	N	N		N
48	16	Unreported/Refused to report	Latino/Hispanic	Female	1	0	Y	N	N	Y	N	N	N	N	N	Y	Y	N	N	N	N	N	N	N	N		N	N		N	N												54	N	N	Y	ADHD, anxiety	N
49	16	Caucasian (White)	Latino/Hispanic	Female	1	0	N	N	N	Y	N	N	Y	N	Y	Y	N	N	N	N	N	N	Y	N	Y	chills	N	N		N	N												84	N	N	Y	Atopic dermatitis, hypertension	N
50	16	More Than One Race	Latino/Hispanic	Female	1	0	Y	N	N	Y	Y	N	N	N	N	N	N	N	N	N	N	N	Y	N	N		N	N		N	N												96	N	N	Y	Anxiety	N
51	15	More Than One Race	Latino/Hispanic	Female	1	0	N	N	N	Y	Y	N	N	N	N	Y	Y	Y	N	N	N	N	N	N	N		N	N		N	N												90	N	N	Y	Major depression, cannabis use	N
52	16	Black/African American	Not Hispanic or Latino	Female	1	0	.	.	.	.	.	.	.	.	.	.	.	.	.	.	.	.	.	.	.		.	.		.	.												67	Y	N	N		N
53	15	Caucasian (White)	Latino/Hispanic	Male	1	0	N	N	N	Y	Y	N	N	Y	N	N	N	N	N	N	N	N	N	N	N		N	N		N	N												99	N	N	Y	Atopic dermatitis, ADHD, development disorders	N
54	15	Caucasian (White)	Latino/Hispanic	Male	1	1	Y	N	N	Y	Y	N	Y	Y	N	Y	N	N	N	N	N	N	N	N	N		N	N		N	N												99	N	N	N		N
55	17	Caucasian (White)	Latino/Hispanic	Female	1	0	N	N	N	Y	Y	N	Y	Y	N	Y	Y	N	N	N	Y	N	N	N	Y	chills	N	N		N	N												60	N	N	N		N
56	15	Caucasian (White)	Latino/Hispanic	Female	1	0	Y	N	N	Y	N	N	N	N	N	Y	N	N	N	N	N	N	N	N	Y	chills	N	N		N	N												50	Y	N	Y	overanxious disorder	N
57	15	Caucasian (White)	Latino/Hispanic	Female	1	0	.	.	.	.	.	.	.	.	.	.	.	.	.	.	.	.	.	.	.		.	.		.	.												92	N	N	N		N
58	16	Black/African American	Refused	Female	1	1	Y	N	N	Y	Y	N	Y	Y	Y	N	N	Y	N	N	N	N	Y	N	N		N	N		N	N												73	N	N	N		N
59	15	Black/African American	Refused	Female	1	0	.	.	.	N	N	N	N	N	N	N	N	N	N	N	N	N	N	N	N		Y	N	Hasbro	N	N												99	N	Y	Y	MDD	N
60	17	Black/African American	Not Hispanic or Latino	Female	1	0	.	.	.	Y	N	N	N	N	N	N	N	Y	N	N	N	N	N	N	N		Y	N	Hasbro	Y	Y	2020-06-12	Normal										81	N	N	N		N
61	16	Black/African American	Not Hispanic or Latino	Male	1	0	.	.	.	.	.	.	.	.	.	.	.	.	.	.	.	.	.	.	.		.	.		.	.												80	N	Y	Y	Atopic dermatitis, ADHD	N
62	15	More Than One Race	Latino/Hispanic	Male	1	1	Y	N	N	Y	Y	N	N	N	Y	N	N	N	N	N	N	N	N	N	N		Y	N	Hasbro	Y	Y	2020-04-14	Normal										99	Y	N	N		N
63	15	Unreported/Refused to report	Latino/Hispanic	Female	1	0	Y	N	N	N	N	N	N	N	N	N	N	N	N	N	N	N	N	N	N		N	N		N	N												99	N	N	Y	Morbid obesity	N
64	15	Black/African American	Not Hispanic or Latino	Male	1	1	Y	N	N	Y	N	N	N	N	N	Y	N	Y	N	N	N	N	N	N	N		N	N		N	N												47	N	N	N		N
65	15	Unreported/Refused to report	Latino/Hispanic	Female	1	0	.	.	.	.	.	.	.	.	.	.	.	.	.	.	.	.	.	.	.		N	Y	Surgery	N	N												99	N	N	Y	Morbid obesity	N	Admitted for plastic surgery
66	15	Caucasian (White)	Latino/Hispanic	Female	1	0	.	.	.	N	N	N	N	N	N	N	N	N	N	N	N	N	N	N	N		Y	N	Hasbro	Y	N												41	N	N	Y	Depression	N	ER for other reason
67	15	Caucasian (White)	Latino/Hispanic	Female	1	1	Y	N	N	Y	N	N	Y	N	Y	Y	N	N	N	N	Y	N	N	N	N		N	N		N	N												94	N	N	N		N
68	15	Black/African American	Refused	Female	1	0	.	.	.	Y	N	N	N	N	N	Y	N	N	N	N	N	N	N	N	N		Y	Y	Hasbro	Y	N												81	N	N	Y	HgbSS, diffuse leptomeningeal glioneuronal tumor	N	Admitted for HA likely related to brain tumor
69	15	Caucasian (White)	Latino/Hispanic	Male	1	0	N	N	N	Y	N	N	Y	N	N	N	N	N	N	N	N	N	N	N	N		N	N		N	N												40	Y	Y	Y	Atopic dermatitis	N
70	15	More Than One Race	Latino/Hispanic	Female	1	1	Y	N	N	Y	Y	N	N	N	Y	N	N	N	N	N	N	N	Y	N	Y	chills	N	N		N	N												72	N	N	N		N
71	15	Black/African American	Not Hispanic or Latino	Male	1	0	Y	N	N	Y	N	N	N	Y	N	N	N	N	N	N	N	N	Y	N	N		N	N		N	N												92	N	N	N		N
72	15	Caucasian (White)	Latino/Hispanic	Female	1	0	N	N	N	Y	Y	N	Y	Y	N	Y	Y	Y	N	N	Y	N	Y	N	N		N	N		N	N												99	N	N	N		N
73	15	Unreported/Refused to report	Latino/Hispanic	Male	1	1	Y	N	N	Y	Y	N	N	N	N	Y	N	N	N	N	N	N	N	N	N		N	N		N	N												93	Y	Y	Y	Atopic dermatitis	N
74	16	Caucasian (White)	Latino/Hispanic	Female	1	1	Y	N	N	Y	Y	N	N	Y	N	N	Y	Y	N	N	Y	N	Y	N	Y	chills	N	N		N	N												93	N	N	N		N
75	15	Caucasian (White)	Latino/Hispanic	Male	1	1	Y	N	N	N	N	N	N	N	N	N	N	N	N	N	N	N	N	N	N		N	N		N	N												1	N	N	Y	Underweight	N
76	15	Unreported/Refused to report	Latino/Hispanic	Female	1	0	Y	N	N	Y	N	N	N	Y	N	N	N	N	N	N	N	N	N	N	Y	chills	N	N		N	N												96	N	N	N		N
77	15	Black/African American	Refused	Female	1	0	Y	N	N	Y	N	N	N	N	N	N	N	N	N	N	N	Y	N	N	N		N	N		N	N												50	N	N	N		N
78	15	More Than One Race	Latino/Hispanic	Female	1	0	Y	N	N	Y	N	N	Y	N	N	N	N	N	N	N	N	N	N	N	N		N	N		N	N												93	N	N	N		N
79	15	Caucasian (White)	Latino/Hispanic	Male	1	0	N	N	N	Y	Y	N	N	N	Y	Y	N	N	N	N	N	N	N	N	N		N	N		N	N												92	N	N	N		N
80	15	Caucasian (White)	Not Hispanic or Latino	Male	1	0	N	N	N	Y	N	N	N	Y	Y	N	N	N	N	N	N	Y	N	N	N		N	N		N	N												26	N	N	N		N
81	14	Caucasian (White)	Latino/Hispanic	Male	1	0	Y	N	N	Y	Y	N	N	Y	Y	Y	Y	N	N	N	N	N	Y	N	Y	chills	N	N		N	N												80	N	N	N		N
82	14	Caucasian (White)	Not Hispanic or Latino	Male	1	1	Y	N	N	Y	Y	N	Y	Y	Y	Y	N	N	Y	Y	Y	N	N	N	Y	chills	N	N		N	N												99	Y	Y	Y	Atopic dermatitis	N
83	16	Black/African American	Refused	Female	1	0	Y	N	N	Y	Y	N	Y	N	N	N	N	N	N	N	N	N	N	N	N		N	N		N	N												33	N	N	Y	Atopic dermatitis	N
84	14	Caucasian (White)	Latino/Hispanic	Male	1	1	Y	N	N	Y	Y	Y	N	N	N	N	Y	N	N	N	N	Y	N	N	N		N	N		N	N												61	Y	Y	Y	Atopic dermatitis	N
85	14	Caucasian (White)	Latino/Hispanic	Male	1	0	Y	N	N	Y	N	N	N	N	N	N	N	N	N	N	N	N	Y	Y	N		N	N		N	N												21	N	N	N		N
86	16	More Than One Race	Latino/Hispanic	Male	1	0	.	.	.	.	.	.	.	.	.	.	.	.	.	.	.	.	.	.	.		Y	N	Hasbro - Butler	.	.												99	Y	N	Y	Depression, ADHD, HTN, suicidal ideation	N	ER for suicidal
87	17	Unreported/Refused to report	Latino/Hispanic	Male	1	0	.	.	.	.	.	.	.	.	.	.	.	.	.	.	.	.	.	.	.		.	.		.	.												.	.	.	.		.
88	14	More Than One Race	Latino/Hispanic	Female	1	1	Y	N	N	Y	N	Y	N	Y	N	Y	Y	N	N	N	N	N	N	Y	Y	chills	N	N		N	N												99	N	N	N		N
89	15	More Than One Race	Not Hispanic or Latino	Male	1	0	.	.	.	.	.	.	.	.	.	.	.	.	.	.	.	.	.	.	.		Y	Y	Hasbro oncology	N	N												83	N	N	Y	Metastatic alveolar rhabdomyosarcoma	N
90	14	Unreported/Refused to report	Latino/Hispanic	Female	1	0	N	N	N	Y	Y	Y	N	N	N	N	N	N	N	N	N	N	N	N	N		Y	Y	Hasbro	.	.												21	Y	N	N		N	ER for asthma exacerbation
91	14	Caucasian (White)	Latino/Hispanic	Female	1	1	Y	N	N	Y	N	N	Y	Y	N	Y	Y	N	N	N	N	N	N	N	Y	chills	N	N		N	N												89	N	N	Y	Sickle cell trait	N
92	14	Unreported/Refused to report	Latino/Hispanic	Female	1	1	Y	N	N	Y	N	N	Y	N	N	Y	N	N	N	N	N	N	N	N	N		N	N		N	N												84	N	N	N		N
93	14	Caucasian (White)	Refused	Female	1	0	N	N	N	Y	N	N	N	N	N	N	N	Y	N	Y	N	N	N	N	N		Y	N	Hasbro	Y	N												68	N	N	Y	T1DM, autoimmune thyroiditis	N	ER for abd pain
94	14	Caucasian (White)	Not Hispanic or Latino	Female	1	0	.	.	.	.	.	.	.	.	.	.	.	.	.	.	.	.	.	.	.		Y	Y	Hasbro-Bradley	.	.												99	N	N	Y	MDD, OCD	N	ER for Windex ingestion
95	14	Caucasian (White)	Latino/Hispanic	Male	1	1	Y	N	N	Y	Y	N	N	N	N	N	Y	N	N	N	N	N	N	N	N		Y	Y	Hasbro	.	.												96	N	N	N		N	ER for cellulitis
96	14	Asian	Refused	Female	1	0	.	.	.	.	.	.	.	.	.	.	.	.	.	.	.	.	.	.	.		.	.		.	.												33	N	N	Y	Hyperlipidemia	N
97	16	Caucasian (White)	Latino/Hispanic	Male	1	1	Y	N	N	Y	N	N	N	N	N	N	Y	N	N	N	N	N	N	N	N		N	N		N	N												89	Y	Y	N		N
98	14	Caucasian (White)	Latino/Hispanic	Female	1	1	Y	N	N	Y	Y	N	N	N	Y	Y	Y	Y	Y	Y	N	N	N	N	Y	chills	Y	N	Hasbro	Y	Y	2020-04-13	Normal							other antibiotics	amoxicillin for Strep		99	N	N	N		N	Saw ID Silvia
99	14	Caucasian (White)	Not Hispanic or Latino	Male	1	0	.	N	N	Y	Y	N	N	N	Y	Y	Y	N	N	Y	N	N	Y	N	N		N	N		N	N												92	N	N	N		N
100	14	Caucasian (White)	Latino/Hispanic	Female	1	0	.	.	.	.	.	.	.	.	.	.	.	.	.	.	.	.	.	.	.		Y	Y	Hasbro	Y	N												99	Y	N	N		N	ER+surgery Ortho
101	14	Caucasian (White)	Latino/Hispanic	Male	1	0	Y	N	N	Y	Y	N	Y	N	Y	N	N	N	N	N	N	N	N	N	N		N	N		N	N												99	N	Y	N		N
102	14	Caucasian (White)	Latino/Hispanic	Female	1	1	Y	N	N	Y	Y	N	N	N	N	Y	Y	N	N	N	Y	N	Y	N	N		N	N		N	N												53	N	N	Y	ADHD	N
103	14	Caucasian (White)	Latino/Hispanic	Male	1	1	Y	N	N	Y	Y	N	N	N	N	N	N	N	N	N	N	N	N	N	N		N	N		N	N												99	Y	Y	Y	ADHD, MDD	N
104	14	Caucasian (White)	Latino/Hispanic	Female	1	0	N	N	N	Y	N	N	N	Y	Y	Y	Y	N	N	N	N	N	N	N	N		N	N		N	N												88	N	N	Y	Cutaneous lupus	N
105	14	Caucasian (White)	Latino/Hispanic	Female	1	1	Y	N	N	Y	Y	N	N	Y	N	Y	N	N	N	N	N	N	N	N	N		N	N		N	N												90	N	N	N		N
106	14	Caucasian (White)	Latino/Hispanic	Male	1	1	Y	N	N	Y	N	N	N	N	N	N	Y	N	N	N	N	Y	N	N	N		N	N		N	N												43	N	N	Y	ADHD	N
107	14	Caucasian (White)	Latino/Hispanic	Female	1	0	.	.	.	.	.	.	.	.	.	.	.	.	.	.	.	.	.	.	.		.	.		.	.												99	N	N	Y	HLD, fatty liver, thalasemia trait	N
108	16	Unreported/Refused to report	Latino/Hispanic	Male	1	0	.	.	.	.	.	.	.	.	.	.	.	.	.	.	.	.	.	.	.		.	.		.	.												99	N	N	N		N
109	14	Caucasian (White)	Latino/Hispanic	Female	1	0	N	N	N	Y	N	N	N	N	Y	N	N	Y	N	N	N	N	N	N	N		Y	N	Hasbro ER	Y	N												55	N	N	N		N	ER for abd pain
110	16	Unreported/Refused to report	Latino/Hispanic	Female	1	0	N	N	N	Y	N	N	N	N	N	Y	Y	N	N	N	N	N	N	N	N		N	N		N	N												62	N	N	N		N
111	16	More Than One Race	Latino/Hispanic	Female	1	1	N	N	N	Y	Y	Y	N	Y	Y	Y	Y	N	N	N	N	N	N	N	N		N	N		N	N												53	N	N	N		N
112	16	Caucasian (White)	Not Hispanic or Latino	Male	1	0	N	N	N	Y	N	N	N	N	Y	N	Y	N	N	N	N	N	N	N	N		Y	N	Hasbro ER	N	N												99	Y	N	N		N
113	14	Caucasian (White)	Latino/Hispanic	Male	1	0	N	N	N	Y	Y	N	N	Y	Y	Y	Y	N	N	N	N	N	N	N	N		N	N		N	N												44	N	Y	N		N
114	13	Caucasian (White)	Latino/Hispanic	Female	1	1	Y	N	N	Y	N	N	Y	N	Y	Y	Y	N	N	N	N	N	N	N	N		N	N		N	N												92	N	N	Y	Anxiety/MDD	N
115	15	Caucasian (White)	Latino/Hispanic	Female	1	0	N	N	N	Y	N	N	N	N	N	N	N	Y	Y	N	Y	N	N	N	N		N	N		N	N												84	N	N	Y	Depression	N
116	13	Asian	Refused	Female	1	0	.	.	.	Y	N	N	N	N	N	N	N	N	N	Y	N	N	N	N	N		Y	Y	Hasbro	.	.												1	N	N	Y	T1DM, Hashimoto's, HTN, malnutrition	N	Admitted for vomiting
117	13	More Than One Race	Latino/Hispanic	Male	1	1	Y	N	N	Y	N	N	N	N	Y	Y	Y	N	N	N	N	N	N	N	N		N	N		N	N												99	N	N	N		N
118	13	Unreported/Refused to report	Latino/Hispanic	Male	1	0	Y	N	N	N	N	N	N	N	N	N	N	N	N	N	N	N	N	N	N		N	N		N	N												71	N	N	N		N
119	14	Black/African American	Refused	Female	1	0	Y	N	N	N	N	N	N	N	N	N	N	N	N	N	N	N	N	N	N		N	N		N	N												60	N	N	N		N
120	13	More Than One Race	Latino/Hispanic	Male	1	1	Y	N	N	Y	Y	N	N	Y	Y	N	N	N	N	N	N	N	Y	N	Y	chills	N	N		N	N												64	N	N	N		N
121	13	Unreported/Refused to report	Latino/Hispanic	Female	1	0	Y	N	N	Y	Y	N	N	N	Y	N	N	N	N	N	N	N	N	N	N		N	N		N	N												64	Y	N	N		N
122	16	More Than One Race	Latino/Hispanic	Male	1	0	.	.	.	.	.	.	.	.	.	.	.	.	.	.	.	.	.	.	.		Y	N	Hasbro	Y	N												10	N	N	N		N	ER for testicular pain
123	13	Black/African American	Refused	Female	1	0	Y	N	N	Y	N	N	N	N	Y	N	N	N	Y	N	N	N	N	N	N		N	N		N	N												4	N	N	Y	Microcephaly, cerebral palsy	N
124	13	Caucasian (White)	Latino/Hispanic	Female	1	0	.	.	.	.	.	.	.	.	.	.	.	.	.	.	.	.	.	.	.		.	.		.	.												96	N	N	N		N
125	13	Unreported/Refused to report	Latino/Hispanic	Male	1	1	N	N	N	Y	Y	N	N	N	Y	N	N	N	N	N	N	N	Y	N	N		Y	N	Hasbro	N	N												99	N	N	Y	Down syndrome	N
126	13	Caucasian (White)	Latino/Hispanic	Male	1	1	Y	N	N	Y	N	N	Y	N	Y	N	N	N	N	N	N	N	N	N	N		N	N		N	N												99	N	N	Y	Interllectual disability	N
127	13	Race Not Reported - Don't Know	Latino/Hispanic	Male	1	0	Y	N	N	Y	N	N	N	N	Y	N	N	N	N	N	N	N	N	N	N		N	N		N	N												43	N	N	Y	Hemoglobunopathy trait	N
128	13	Caucasian (White)	Latino/Hispanic	Female	1	1	Y	N	N	Y	Y	N	Y	Y	N	Y	Y	N	N	N	N	N	Y	N	N		N	N		N	N												38	N	N	N		N
129	13	Unreported/Refused to report	Latino/Hispanic	Male	1	1	Y	N	N	Y	Y	N	N	Y	Y	N	N	N	N	N	N	N	Y	N	N		N	N		N	N												99	N	N	N		N
130	13	Caucasian (White)	Latino/Hispanic	Male	1	0	.	.	.	.	.	.	.	.	.	.	.	.	.	.	.	.	.	.	.		.	.		.	.												99	Y	N	N		N
131	12	Asian	Not Hispanic or Latino	Female	1	0	.	.	.	.	.	.	.	.	.	.	.	.	.	.	.	.	.	.	.		.	.		.	.												86	N	N	N		N
132	12	More Than One Race	Latino/Hispanic	Female	1	1	N	N	N	Y	Y	N	N	N	Y	Y	N	N	N	N	N	N	N	N	N		N	N		N	N												93	N	N	Y	Sickle cell trait	N
133	12	Caucasian (White)	Latino/Hispanic	Female	1	1	Y	N	N	Y	Y	N	Y	N	N	Y	N	N	N	N	N	N	N	N	N		N	N		N	N												99	Y	N	N		N
134	17	Black/African American	Not Hispanic or Latino	Male	1	1	.	N	N	N	N	N	N	N	N	N	N	N	N	N	N	N	N	N	N		N	N		N	N												77	N	N	Y	Hyperlipidemia	N
135	12	Caucasian (White)	Latino/Hispanic	Male	1	1	.	.	.	.	.	.	.	.	.	.	.	.	.	.	.	.	.	.	.		.	.		.	.												.	N	N	N		.
136	12	Black/African American	Not Hispanic or Latino	Male	1	0	.	.	.	.	.	.	.	.	.	.	.	.	.	.	.	.	.	.	.		.	.		.	.												99	N	N	Y	Sickle cell trait	N
137	17	Caucasian (White)	Latino/Hispanic	Male	1	0	.	.	.	.	.	.	.	.	.	.	.	.	.	.	.	.	.	.	.		.	Y	Hasbro hema/onco	.	.												23	N	Y	Y	AML	N
138	15	Caucasian (White)	Latino/Hispanic	Female	1	1	Y	N	N	N	N	N	N	N	N	N	N	N	N	N	N	N	N	N	N		N	N		N	N												99	N	N	Y	Atopic dermatitis	N
139	12	More Than One Race	Latino/Hispanic	Male	1	0	Y	N	N	Y	Y	N	Y	Y	Y	Y	N	N	N	N	N	N	N	N	N		N	N		N	N												49	N	N	N		N
140	12	Caucasian (White)	Latino/Hispanic	Male	1	0	Y	N	N	Y	Y	N	N	N	N	N	N	N	N	N	N	N	Y	N	Y	chills	N	N		N	N												99	N	Y	Y	Atopic dermatitis	N
141	12	Caucasian (White)	Latino/Hispanic	Male	1	0	Y	N	N	Y	Y	N	Y	N	Y	Y	N	N	N	N	N	N	Y	Y	N		N	N		N	N												99	N	N	N		N
142	12	More Than One Race	Latino/Hispanic	Male	1	0	.	.	.	Y	N	Y	N	N	N	N	N	N	N	N	N	N	N	N	N		Y	N	Hasbro ER	N	N												77	Y	N	N		N
143	17	Black/African American	Refused	Female	1	0	N	N	N	Y	N	N	Y	Y	Y	Y	Y	N	N	N	N	N	N	N	N		N	N		N	N												99	N	N	Y	Anemia, depression	N
144	16	Unreported/Refused to report	Latino/Hispanic	Female	1	1	Y	N	N	Y	N	N	N	N	N	Y	Y	N	N	Y	Y	N	N	N	N		N	N		N	N												52	N	Y	N		N
145	12	Black/African American	Refused	Female	1	0	Y	N	N	N	N	N	N	N	N	N	N	N	N	N	N	N	N	N	N		N	N		N	N												92	N	N	N		N
146	16	Unreported/Refused to report	Latino/Hispanic	Female	1	0	.	.	.	Y	Y	N	N	N	N	N	N	N	N	N	N	N	N	N	N		N	N		N	N												96	N	Y	Y	Atopic dermatitis	N
147	13	Caucasian (White)	Latino/Hispanic	Female	1	0	Y	N	N	Y	Y	N	N	Y	N	Y	Y	N	N	N	N	N	N	N	N		N	N		N	N												95	N	N	Y	Malignant tumor of retina	N
148	12	Unreported/Refused to report	Latino/Hispanic	Female	1	0	.	.	.	.	.	.	.	.	.	.	.	.	.	.	.	.	.	.	.		.	.		.	.												99	N	N	Y	HLD	N
149	12	More Than One Race	Latino/Hispanic	Female	1	1	Y	N	N	N	N	N	N	N	N	N	N	N	N	N	N	N	N	N	N		N	N		N	N												95	N	N	N		N
150	11	Black/African American	Refused	Male	1	0	.	.	.	Y	N	Y	N	N	N	N	N	N	N	N	N	N	N	N	N		Y	N	Hasbro ER	N	N												84	Y	Y	Y	Atopic dermatitis	N	ER for SOB
151	11	More Than One Race	Latino/Hispanic	Male	1	0	N	N	N	Y	N	N	N	N	Y	Y	N	N	N	N	N	N	Y	N	N		N	N		N	N												67	N	N	N		N
152	17	Caucasian (White)	Latino/Hispanic	Male	1	0	.	.	.	.	.	.	.	.	.	.	.	.	.	.	.	.	.	.	.		.	.		.	.												31	N	N	N		N
153	11	Caucasian (White)	Latino/Hispanic	Male	1	1	Y	N	N	Y	Y	N	Y	N	N	N	Y	N	N	N	N	N	N	N	N		N	N		N	N												45	N	N	N		N
154	11	Caucasian (White)	Latino/Hispanic	Male	1	1	Y	N	N	N	N	N	N	N	N	N	N	N	N	N	N	N	N	N	N		N	N		N	N												99	N	Y	Y	s/p tonsillectomy	N
155	11	Black/African American	Refused	Male	1	0	Y	N	N	Y	N	N	Y	N	N	N	Y	N	N	N	N	N	N	N	N		N	N		N	N												82	N	N	N		N
156	11	Caucasian (White)	Latino/Hispanic	Male	1	1	N	N	N	Y	N	N	N	Y	Y	Y	N	N	N	N	N	N	N	N	N		N	N		N	N												60	N	N	Y	ADHD	N
157	11	Caucasian (White)	Latino/Hispanic	Female	1	0	Y	N	N	Y	N	N	Y	N	N	N	N	N	N	N	N	N	N	N	N		N	N		N	N												24	N	N	N		N
158	11	Caucasian (White)	Latino/Hispanic	Female	1	1	Y	N	N	Y	Y	N	N	N	N	N	Y	N	N	N	N	N	N	N	N		N	N		N	N												46	N	N	N		N
159	11	Black/African American	Latino/Hispanic	Male	1	1	N	N	N	Y	N	N	N	Y	N	Y	Y	N	N	N	N	N	N	N	Y	chills	N	N		N	N												99	N	N	Y	Epilepsy	N
160	11	Caucasian (White)	Latino/Hispanic	Female	1	1	Y	N	N	Y	N	N	Y	N	N	N	N	N	N	N	N	N	N	N	N		N	N		N	N												96	N	N	N		N
161	11	Caucasian (White)	Latino/Hispanic	Female	1	0	Y	N	N	Y	N	N	N	Y	Y	N	Y	Y	Y	N	Y	N	Y	N	Y	chills	Y	N	Hasbro ER	N	N												1	N	N	Y	atopic dermatitis	N
162	16	Caucasian (White)	Latino/Hispanic	Female	1	0	Y	N	N	Y	N	Y	N	Y	N	Y	Y	N	N	N	N	N	Y	N	N		N	N		N	N												90	N	N	N		N
163	16	Unreported/Refused to report	Latino/Hispanic	Female	1	0	Y	N	N	Y	Y	N	N	Y	N	Y	Y	N	N	N	N	N	Y	N	N		N	N		N	N												99	N	N	Y	HLD, PCOS	N
164	11	Asian	Refused	Female	1	0	.	.	.	.	.	.	.	.	.	.	.	.	.	.	.	.	.	.	.		.	.		.	.												46	N	N	N		N
165	11	Unreported/Refused to report	Latino/Hispanic	Female	1	0	.	.	.	.	.	.	.	.	.	.	.	.	.	.	.	.	.	.	.		Y	Y	Hasbro	.	.												28	N	N	Y	PTSD	N	ER for suicidal
166	11	Caucasian (White)	Latino/Hispanic	Male	1	1	Y	N	N	Y	N	N	N	N	N	N	Y	N	N	N	N	N	N	N	N		Y	N	Hasbro	N	N												99	N	N	Y	Hyperlipidemia	N
167	12	Caucasian (White)	Latino/Hispanic	Female	1	0	N	N	N	Y	Y	Y	N	N	Y	Y	N	Y	N	Y	N	N	N	N	N		N	N		N	N												51	Y	Y	N		N
168	17	More Than One Race	Latino/Hispanic	Female	1	0	Y	N	N	Y	Y	N	N	N	N	Y	Y	N	N	N	N	N	Y	N	N		N	N		N	N												50	Y	N	Y	Depression	N
169	11	Caucasian (White)	Latino/Hispanic	Female	1	0	Y	N	N	N	N	N	N	N	N	N	N	N	N	N	N	N	N	N	N		N	N		N	N												99	N	N	Y	Conus Medullaris Syndrome	N
170	11	More Than One Race	Latino/Hispanic	Female	1	0	N	N	N	Y	Y	N	Y	Y	Y	N	N	N	N	N	N	N	N	N	N		N	N		N	N												81	Y	Y	Y	Atopic dermatitis	N
171	11	More Than One Race	Latino/Hispanic	Female	1	1	N	N	N	Y	N	N	N	N	N	N	Y	N	N	N	N	Y	N	N	N		N	N		N	N												86	N	N	N		N
172	11	Unreported/Refused to report	Latino/Hispanic	Female	1	0	Y	N	N	Y	Y	Y	N	N	N	Y	N	Y	N	N	N	N	N	N	N		N	N		N	N												80	N	Y	N		N
173	11	Black/African American	Refused	Female	1	0	.	.	.	.	.	.	.	.	.	.	.	.	.	.	.	.	.	.	.		Y	Y	Hasbro	.	.												99	N	N	Y	Anxiety, pelvic fracture	N	Multiple admissions due to MVA pelvic fracture and wounds
174	11	Caucasian (White)	Latino/Hispanic	Male	1	0	.	.	.	.	.	.	.	.	.	.	.	.	.	.	.	.	.	.	.		.	.		.	.												91	N	N	N		N
175	13	Caucasian (White)	Latino/Hispanic	Male	1	0	Y	N	N	N	N	N	N	N	N	N	N	N	N	N	N	N	N	N	N		N	N		N	N												85	N	N	Y	ADHD	N
176	11	Caucasian (White)	Latino/Hispanic	Male	1	1	Y	N	N	Y	Y	N	Y	Y	Y	Y	N	N	N	N	N	N	N	N	N		N	N		N	N												94	Y	Y	Y	ADHD	N
177	15	Caucasian (White)	Latino/Hispanic	Female	1	1	.	.	.	.	.	.	.	.	.	.	.	.	.	.	.	.	.	.	.		.	.		.	.												95	N	N	Y	Atopic dermatitis	N
178	11	Caucasian (White)	Latino/Hispanic	Male	1	1	Y	N	N	Y	Y	N	N	N	Y	Y	N	N	N	N	N	N	Y	N	Y	chills	N	N		N	N												54	N	N	N		N
179	11	Caucasian (White)	Latino/Hispanic	Male	1	0	N	N	N	Y	N	N	N	N	Y	N	N	N	N	N	N	N	N	N	Y	chills	N	N		N	N												43	Y	N	N		N
180	17	Caucasian (White)	Refused	Male	1	0	N	N	N	Y	Y	Y	Y	N	Y	Y	N	N	N	N	N	N	Y	N	N		N	N		N	N												51	N	Y	Y	Adjustment disorder	N
181	16	Unreported/Refused to report	Latino/Hispanic	Female	1	0	.	.	.	.	.	.	.	.	.	.	.	.	.	.	.	.	.	.	.		.	.		.	.												.	.	.	.	.	.
182	12	Caucasian (White)	Latino/Hispanic	Male	1	1	.	.	.	.	.	.	.	.	.	.	.	.	.	.	.	.	.	.	.		.	.		.	.												.	Y	N	N		.
183	14	Unreported/Refused to report	Refused	Male	1	0	.	.	.	.	.	.	.	.	.	.	.	.	.	.	.	.	.	.	.		.	.		.	.												.	.	.	.		.
184	10	More Than One Race	Latino/Hispanic	Male	1	0	Y	N	N	Y	N	N	N	N	N	Y	Y	N	N	N	N	N	N	N	N		N	N		N	N												57	N	N	N		N
185	15	Unreported/Refused to report	Latino/Hispanic	Male	1	1	Y	N	N	Y	N	N	Y	Y	N	Y	N	N	N	N	Y	N	Y	N	N		N	N		N	N												81	N	N	N		N
186	10	More Than One Race	Latino/Hispanic	Female	1	1	Y	N	N	Y	Y	Y	Y	Y	N	Y	Y	N	N	N	N	N	Y	N	N		N	N		N	N												99	N	N	Y	Atopic dermatitis	N
187	13	Caucasian (White)	Latino/Hispanic	Male	1	0	.	.	.	.	.	.	.	.	.	.	.	.	.	.	.	.	.	.	.		.	.		.	.												.	.	.	.		.
188	10	Unreported/Refused to report	Latino/Hispanic	Male	1	0	.	.	.	Y	.	.	.	.	Y	.	.	.	.	.	.	.	.	.	.		Y	N	Hasbro ER	N	N												47	N	N	Y	ADHD	N
189	16	More Than One Race	Latino/Hispanic	Male	1	1	Y	N	N	Y	N	N	Y	N	N	Y	N	N	N	N	N	Y	N	N	N		N	N		N	N												87	N	N	N		N
190	10	Caucasian (White)	Latino/Hispanic	Male	1	1	Y	N	N	Y	Y	N	Y	N	N	N	Y	N	N	N	N	N	N	N	N		N	N		N	N												59	N	N	N		N
191	10	Unreported/Refused to report	Latino/Hispanic	Male	1	0	.	.	.	.	.	.	.	.	.	.	.	.	.	.	.	.	.	.	.		.	.		.	.												99	Y	N	N		N
192	17	Caucasian (White)	Latino/Hispanic	Female	1	0	.	.	.	.	.	.	.	.	.	.	.	.	.	.	.	.	.	.	.		.	.		.	.												.	N	N	N		.
193	10	More Than One Race	Latino/Hispanic	Female	1	0	Y	N	N	N	N	N	N	N	N	N	N	N	N	N	N	N	N	N	N		N	N		N	N												99	Y	Y	N		N
194	10	Black/African American	Not Hispanic or Latino	Female	1	1	.	.	.	.	.	.	.	.	.	.	.	.	.	.	.	.	.	.	.		.	.		.	.												.	.	.	.		.
195	10	Caucasian (White)	Latino/Hispanic	Male	1	0	.	.	.	Y	N	Y	N	N	N	N	N	N	N	N	N	N	N	N	N		Y	N	Hasbro ER	N	N												89	Y	N	N		N
196	10	Caucasian (White)	Latino/Hispanic	Male	1	0	.	.	.	Y	Y	Y	N	N	N	Y	N	N	N	N	N	N	N	N	N		Y	N	Hasbro ER	N	N												99	Y	N	N		N
197	10	Unreported/Refused to report	Latino/Hispanic	Male	1	1	N	N	N	Y	Y	N	N	N	N	Y	N	N	N	N	N	N	N	N	N		Y	N	Hasbro ER	N	N												87	N	N	Y	sleep apnea	N
198	9	Asian	Not Hispanic or Latino	Female	1	0	Y	N	N	Y	Y	N	N	N	Y	N	N	N	N	N	N	N	N	N	N		N	N		N	N												19	N	Y	N		N
199	17	Unreported/Refused to report	Latino/Hispanic	Male	1	1	N	N	N	Y	N	N	N	N	N	Y	N	N	N	N	N	N	Y	N	N		N	N		N	N												9	N	N	Y	Anemia	N
200	17	More Than One Race	Refused	Male	1	0	Y	N	N	N	N	N	N	N	N	N	N	N	N	N	N	N	N	N	N		N	N		N	N												75	N	N	N		N
201	9	Caucasian (White)	Latino/Hispanic	Male	1	1	Y	N	N	Y	N	N	N	N	Y	Y	N	Y	N	N	Y	N	N	N	N		N	N		N	N												99	N	N	N		N
202	9	Unreported/Refused to report	Latino/Hispanic	Male	1	0	Y	N	N	Y	Y	Y	Y	N	N	N	N	N	N	N	N	N	N	N	N		N	N		N	N												73	Y	Y	N		N
203	9	Caucasian (White)	Latino/Hispanic	Male	1	0	Y	N	N	Y	Y	N	Y	N	N	N	N	N	N	N	N	N	N	N	N		N	N		N	N												92	N	Y	N		N
204	13	More Than One Race	Latino/Hispanic	Female	1	1	.	.	.	.	.	.	.	.	.	.	.	.	.	.	.	.	.	.	.		.	.		.	.												.	.	.	.		.
205	11	Caucasian (White)	Latino/Hispanic	Male	1	1	Y	N	N	Y	Y	N	N	Y	Y	Y	N	Y	N	N	N	N	N	N	N		N	N		N	N												8	N	N	Y	Atopic dermatitis	N
206	11	Caucasian (White)	Latino/Hispanic	Female	1	0	.	.	.	Y	N	N	N	N	Y	N	N	Y	N	N	Y	N	N	N	N		Y	Y	Hasbro	.	.												1	N	N	Y	Crohn's	N
207	12	Black/African American	Latino/Hispanic	Male	1	0	Y	N	N	N	N	N	N	N	N	N	N	N	N	N	N	N	N	N	N		N	N		N	N												99	Y	Y	N		N
208	12	Unreported/Refused to report	Latino/Hispanic	Female	1	0	N	N	N	Y	N	N	N	N	N	N	N	Y	N	Y	N	N	N	N	N		N	N		N	N												95	Y	Y	N		N
209	17	Caucasian (White)	Latino/Hispanic	Female	1	1	Y	N	N	Y	Y	N	N	Y	N	Y	Y	N	N	N	Y	N	N	N	N		N	N		N	N												84	N	N	N		N
210	9	More Than One Race	Latino/Hispanic	Female	1	1	Y	N	N	Y	Y	N	Y	Y	Y	N	Y	N	N	N	N	N	N	N	N		N	N		N	N												63	N	N	Y	Mitochondrial myopathy	N
211	9	Unreported/Refused to report	Latino/Hispanic	Female	1	0	N	N	N	Y	N	N	N	N	N	N	N	Y	N	N	N	N	Y	N	N		N	N		N	N												95	N	Y	N		N
212	9	Unreported/Refused to report	Latino/Hispanic	Male	1	0	N	N	N	Y	N	N	Y	N	Y	N	Y	N	N	N	N	N	N	N	N		N	N		N	N												89	Y	N	Y	Sickle cell trait	N
213	9	Caucasian (White)	Latino/Hispanic	Female	1	1	Y	N	N	Y	Y	N	N	N	Y	N	Y	N	N	N	N	N	N	N	N		N	N		N	N												99	Y	N	N		N
214	14	Unreported/Refused to report	Latino/Hispanic	Male	1	0	Y	N	N	N	N	N	N	N	N	N	N	N	N	N	N	N	N	N	N		N	N		N	N												99	N	N	Y	ADHD, HLD	N
215	17	Unreported/Refused to report	Latino/Hispanic	Female	1	0	Y	N	N	Y	Y	N	N	N	N	N	N	N	N	N	N	N	N	N	N		N	N		N	N												99	N	N	N		N
216	9	Unreported/Refused to report	Refused	Female	1	0	.	.	.	.	.	.	.	.	.	.	.	.	.	.	.	.	.	.	.		.	.		.	.												.	.	.	.		.
217	11	Caucasian (White)	Latino/Hispanic	Female	1	1	Y	N	N	Y	N	N	N	N	Y	Y	N	Y	N	N	N	N	N	Y	N		Y	Y	Hasbro	Y	N									dexamethasone	IVIG, 14-day prednisolone, ASA, infliximab		92	N	Y	N		N	Sees ID
218	8	Caucasian (White)	Latino/Hispanic	Male	1	0	.	.	.	.	.	.	.	.	.	.	.	.	.	.	.	.	.	.	.		.	.		.	.												86	N	N	Y	Atopic dermatitis	N
219	8	Caucasian (White)	Latino/Hispanic	Male	1	0	Y	N	N	Y	N	N	Y	N	N	N	N	N	N	N	N	N	N	N	N		N	N		N	N												99	Y	Y	Y	Atopic dermatitis	N
220	8	Caucasian (White)	Latino/Hispanic	Female	1	0	Y	N	N	Y	N	N	N	Y	Y	Y	Y	N	N	N	N	N	N	N	N		N	N		N	N												90	N	N	N		N
221	10	Unreported/Refused to report	Latino/Hispanic	Female	1	0	.	.	.	.	.	.	.	.	.	.	.	.	.	.	.	.	.	.	.		.	.		.	.												.	.	.	.		.
222	16	More Than One Race	Latino/Hispanic	Female	1	1	Y	N	N	Y	Y	N	Y	N	N	N	N	N	N	N	N	Y	Y	N	N		N	N		N	N												94	N	N	N		N
223	8	Caucasian (White)	Latino/Hispanic	Female	1	1	.	.	.	.	.	.	.	.	.	.	.	.	.	.	.	.	.	.	.		.	.		.	.												.	.	.	.		.
224	8	Unreported/Refused to report	Latino/Hispanic	Male	1	1	Y	N	N	Y	Y	N	Y	N	N	N	Y	N	N	N	N	N	N	N	Y	red and swollen eyes	N	N		N	N												93	N	N	N		N
225	8	Unreported/Refused to report	Not Hispanic or Latino	Female	1	0	Y	N	N	Y	Y	N	N	N	Y	N	N	N	N	N	N	N	Y	Y	N		N	N		N	N												74	N	N	N		N
226	11	Unreported/Refused to report	Latino/Hispanic	Female	1	0	.	.	.	.	.	.	.	.	.	.	.	.	.	.	.	.	.	.	.		.	.		.	.												79	N	N	N		N
227	8	Unreported/Refused to report	Latino/Hispanic	Female	1	1	Y	N	N	Y	Y	Y	Y	N	Y	N	Y	N	N	N	Y	N	N	N	N		N	N		N	N												93	N	N	Y	ASD and hypoplastic right heart	N
228	9	Unreported/Refused to report	Latino/Hispanic	Male	1	0	Y	N	N	Y	N	N	N	N	N	N	N	N	N	N	N	Y	N	N	N		N	N		N	N												83	N	N	N		N
229	16	Unreported/Refused to report	Latino/Hispanic	Male	1	1	Y	N	N	Y	N	N	N	N	Y	Y	N	N	N	N	N	N	N	N	N		N	N		N	N												82	N	N	N		N
230	8	Caucasian (White)	Latino/Hispanic	Female	1	0	Y	N	N	Y	Y	Y	Y	Y	N	N	N	N	N	N	N	N	N	N	N		N	N		N	N												33	N	N	N		N
231	8	Caucasian (White)	Latino/Hispanic	Female	1	0	N	N	N	Y	N	N	N	N	N	Y	N	N	N	N	N	N	N	N	N		Y	N	Hasbro ER	N	N												90	N	N	N		N
232	17	Black/African American	Not Hispanic or Latino	Male	1	1	Y	N	N	Y	Y	N	Y	Y	Y	Y	N	N	N	N	N	N	Y	N	N		N	N		N	N												29	Y	N	Y	Anxiety, ADD	N
233	13	Caucasian (White)	Not Hispanic or Latino	Male	1	0	.	.	.	.	.	.	.	.	.	.	.	.	.	.	.	.	.	.	.		.	.		.	.												5	N	N	Y	Congenital malformation of brain cortical dysplasia	N
234	8	Caucasian (White)	Latino/Hispanic	Male	1	1	Y	N	N	Y	Y	N	N	N	Y	N	Y	N	N	N	N	N	N	N	N		Y	N	Hasbro ER	N	N												99	N	N	N		N
235	8	Unreported/Refused to report	Latino/Hispanic	Female	1	1	Y	N	N	Y	Y	N	Y	N	Y	Y	N	N	N	N	N	N	Y	N	Y	chills	N	N		N	N												91	N	N	N		N
236	8	Black/African American	Not Hispanic or Latino	Female	1	0	Y	N	N	Y	N	N	N	N	N	Y	N	Y	N	N	N	N	N	N	N		N	N		N	N												62	N	N	N		N
237	13	Caucasian (White)	Latino/Hispanic	Female	1	1	Y	N	N	Y	Y	N	Y	N	N	N	N	N	N	N	N	N	Y	N	Y	eye burning	N	N		N	N												99	Y	N	Y	HTN	N
238	8	Unreported/Refused to report	Latino/Hispanic	Male	1	0	N	N	N	Y	N	N	N	N	N	N	N	Y	N	Y	N	N	N	N	N		Y	N	Hasbro ER	N	N												48	N	N	N		N
239	12	Black/African American	Not Hispanic or Latino	Male	1	1	Y	N	N	Y	N	Y	N	N	N	Y	Y	N	N	N	N	N	N	N	N		N	N		N	N												47	N	N	Y	Atopic dermatitis	N
240	17	Caucasian (White)	Latino/Hispanic	Male	1	1	Y	N	N	Y	Y	N	N	N	Y	Y	N	N	N	N	N	N	N	N	N		N	N		N	N												95	Y	Y	N		N
241	8	Unreported/Refused to report	Latino/Hispanic	Female	1	0	N	N	N	Y	Y	N	N	N	N	N	N	Y	N	N	Y	N	N	N	N		N	N		N	N												86	Y	N	N		N
242	8	Caucasian (White)	Latino/Hispanic	Male	1	0	N	N	N	Y	N	N	N	N	Y	N	Y	N	N	N	N	N	N	N	N		Y	Y	Hasbro	Y	N												95	Y	N	N		N
243	17	Caucasian (White)	Latino/Hispanic	Male	1	0	.	.	.	Y	N	Y	N	N	N	N	N	N	N	N	N	N	N	N	N		Y	N	Hasbro ER	Y	Y	2020-05-23	Abnormal	RLL atelectasis									99	Y	N	N		N
244	8	Black/African American	Refused	Male	1	0	N	N	N	N	N	N	N	N	N	N	N	N	N	N	N	N	N	N	N		Y	N	Hasbro ER	N	N												99	N	N	N		N	ER for DCYF clearance
245	14	Black/African American	Refused	Male	1	0	N	N	N	Y	N	N	N	N	Y	Y	N	N	N	Y	N	N	N	N	Y	chills	N	N		N	N												94	N	N	Y	Sickle cell trait	N
246	14	More Than One Race	Latino/Hispanic	Male	1	1	Y	N	N	Y	N	N	N	N	N	N	Y	N	N	N	N	N	N	N	N		N	N		N	N												76	N	N	N		N
247	9	Caucasian (White)	Latino/Hispanic	Female	1	1	Y	N	N	Y	Y	N	Y	N	Y	Y	N	N	N	N	N	N	N	N	N		N	N		N	N												50	Y	N	N		N
248	15	More Than One Race	Latino/Hispanic	Female	1	0	.	.	.	.	.	.	.	.	.	.	.	.	.	.	.	.	.	.	.		.	.		.	.												99	N	Y	Y	ADHD, lupus anticoagulant syndrome	N
249	11	Black/African American	Not Hispanic or Latino	Male	1	0	.	.	.	.	.	.	.	.	.	.	.	.	.	.	.	.	.	.	.		.	.		.	.												.	.	.	.		.
250	15	Caucasian (White)	Latino/Hispanic	Male	1	0	.	.	.	.	.	.	.	.	.	.	.	.	.	.	.	.	.	.	.		.	.		.	.												86	N	N	N		N
251	9	Caucasian (White)	Latino/Hispanic	Female	1	1	Y	N	N	Y	N	N	Y	Y	Y	Y	N	N	N	N	N	N	Y	N	N		N	N		N	N												99	N	N	N		N
252	8	Unreported/Refused to report	Latino/Hispanic	Female	1	0	N	Y	5/10 NY	Y	N	N	N	N	N	Y	N	N	N	N	N	N	N	N	N		N	N		N	N												83	N	N	N		N
253	7	Black/African American	Refused	Female	1	0	Y	N	N	Y	Y	N	Y	N	Y	N	Y	N	N	N	N	N	N	N	Y	chills	Y	N	Landmark medical center	N	N												99	Y	N	N		N
254	7	Caucasian (White)	Latino/Hispanic	Male	1	0	.	.	.	N	N	N	N	N	N	N	N	N	N	N	N	N	N	N	N		Y	N	Hasbro ER	.	.												85	Y	N	Y	Febrile convulsion	N	ER for seizure
255	7	More Than One Race	Latino/Hispanic	Female	1	0	.	.	.	Y	N	N	N	N	N	N	N	Y	N	N	N	N	N	N	N		Y	Y	Hasbro	.	.												91	Y	N	N		N
256	7	Black/African American	Latino/Hispanic	Female	1	1	Y	N	N	Y	Y	N	N	Y	Y	Y	N	N	N	N	Y	Y	Y	N	Y	chills	N	N		N	N												89	Y	Y	Y	Epilepsy	N
257	9	Black/African American	Refused	Male	1	0	N	N	N	Y	N	N	Y	N	N	N	Y	N	N	N	N	N	N	N	N		N	N		N	N												58	Y	Y	Y	Atopic dermatitis, sickle cell trait	N
258	7	Caucasian (White)	Latino/Hispanic	Male	1	0	.	.	.	.	.	.	.	.	.	.	.	.	.	.	.	.	.	.	.		.	.		.	.												.	.	.	.		.
259	12	Unreported/Refused to report	Latino/Hispanic	Female	1	0	N	N	N	Y	N	N	N	N	N	N	N	Y	Y	Y	Y	N	N	N	N		Y	N	Hasbro ER	Y	N												28	N	Y	N		N
260	8	Caucasian (White)	Latino/Hispanic	Male	1	0	N	N	N	Y	N	Y	N	N	N	N	Y	N	N	N	N	N	N	N	N		N	N		N	N												74	Y	N	N		N
261	11	Black/African American	Not Hispanic or Latino	Female	1	0	.	.	.	N	N	N	N	N	N	N	N	N	N	N	N	N	N	N	N		Y	Y	Hasbro	N	N												.	N	Y	Y	Overanxious, myalgia, suicidal risk, sickle cell trait	N
262	9	Unreported/Refused to report	Latino/Hispanic	Female	1	1	Y	N	N	Y	Y	N	N	N	Y	Y	N	N	N	N	N	N	N	N	N		N	N		N	N												61	N	N	N		N
263	7	Caucasian (White)	Latino/Hispanic	Male	1	0	Y	N	N	Y	Y	N	Y	N	Y	N	N	N	N	N	N	N	N	N	N		N	N		N	N												51	N	N	Y	Language delay	N
264	7	Unreported/Refused to report	Latino/Hispanic	Female	1	1	N	N	N	Y	Y	N	N	N	Y	Y	Y	N	N	N	N	N	Y	N	N		N	N		N	N												91	N	N	N		N
265	17	Unreported/Refused to report	Latino/Hispanic	Female	1	0	.	.	.	Y	N	N	N	Y	Y	Y	Y	N	N	N	Y	N	N	N	N		Y	N	Hasbro ER	N	N												85	N	N	Y	Depression, PTSD	N
266	7	Caucasian (White)	Latino/Hispanic	Female	1	1	Y	N	N	Y	Y	N	Y	Y	Y	Y	N	N	N	N	N	Y	N	N	N		N	N		N	N												96	N	N	N		N
267	12	Unreported/Refused to report	Latino/Hispanic	Female	1	0	.	.	.	.	.	.	.	.	.	.	.	.	.	.	.	.	.	.	.		.	.		.	.												.	.	.	.		.
268	7	Caucasian (White)	Latino/Hispanic	Male	1	1	Y	N		Y	Y	N	N	N	N	N	N	N	N	N	N	N	N	N	N		N	N	NA	N						NA	NA	NA	NA				18	N	N	N	NA	N	(Colored just to remind me where to start)
269	7	Caucasian (White)	Latino/Hispanic	Female	1	0	N	N		Y	Y	N	N	Y	Y	N	N	N	N	N	N	N	N	N	Y	Itchy throat	N	N	NA	N						NA	NA	NA	NA				51	N	N	N	NA	N
270	7	Unreported/Refused to report	Latino/Hispanic	Female	1	1	Y	N		N	N	N	N	N	N	N	N	N	N	N	N	N	N	N	N		N	N	NA	N						NA	NA	NA	NA				94	N	N	N	Atopic dermatitis	N
271	13	Unreported/Refused to report	Latino/Hispanic	Male	1	1	Y	N		Y	Y	N	Y	N	N	N	N	N	N	N	N	N	Y	N	N		N	N	NA	N						NA	NA	NA	NA				99	N	N	N	NA	N
272	13	Unreported/Refused to report	Latino/Hispanic	Female	1	0																																											**REMOVE** Hasn't been seen since 2013
273	7	Caucasian (White)	Latino/Hispanic	Female	1	0	Y	N		Y	Y	N	N	N	N	N	N	N	N	N	N	N	N	N	N		N	N	NA	N						NA	NA	NA	NA				22	N	N	N	NA	N
274	12	Unreported/Refused to report	Latino/Hispanic	Male	1	0	Y	N		Y	Y	N	Y	N	Y	N	Y	N	N	N	N	N	N	N	N		N	N	NA	N						NA	NA	NA	NA				73	N	N	N	NA	N
275	7	Caucasian (White)	Latino/Hispanic	Male	1	1	Y	N		Y	Y	N	Y	N	N	N	Y	N	N	N	N	N	N	N	N		N	N	NA	N						NA	NA	NA	NA				1	N	N	N	NA	N
276	7	Caucasian (White)	Latino/Hispanic	Male	1	0	Y	N		Y	N	N	Y	N	N	N	N	N	N	N	N	N	N	N	Y	Sneezing	N	N	NA	N						NA	NA	NA	NA				92	N	N	N	Eczema	N
277	7	Caucasian (White)	Latino/Hispanic	Male	1	0	Y	N		Y	N	N	N	N	N	N	Y	N	N	N	N	N	N	N	N		N	N	NA	N						NA	NA	NA	NA				75	N	N	N	NA	N
278	13	Black/African American	Latino/Hispanic	Female	1	1	Y	N		N	N	N	N	N	N	N	N	N	N	N	N	N	N	N	N		N	N	NA	N						NA	NA	NA	NA				55	N	N	N	NA	N
279	7	Caucasian (White)	Latino/Hispanic	Male	1	1	Y	N		Y	Y	N	N	Y	Y	N	N	N	N	N	N	N	N	N	N		N	N	NA	N						NA	NA	NA	NA				29	N	N	N	NA	N
280	7	Caucasian (White)	Latino/Hispanic	Female	1	0																																											**REMOVE** Hasn't been seen since 12/2019 per EHR
281	7	Caucasian (White)	Latino/Hispanic	Male	1	1																																											**REMOVE** Hasn't been seen since 05/2018 per EHR
282	7	Caucasian (White)	Latino/Hispanic	Male	1	1	Y	N		N	N	N	N	N	N	N	N	N	N	N	N	N	N	N	N		N	N	NA	N						NA	NA	NA	NA				99	N	N	N	NA	N	Diagnosed at UCC; no records re: visit
283	7	Caucasian (White)	Latino/Hispanic	Male	1	0	Y	N		N	N	N	N	N	N	N	N	N	N	N	N	N	N	N	N		N	N	NA	N						NA	NA	NA	NA				99	Y	N	y	Unspecified chromosomal abnormality on EHR of uncertain significance	N
284	7	Caucasian (White)	Latino/Hispanic	Female	1	1	Y	N		N	N	N	N	N	N	N	N	N	N	N	N	N	N	N	N		N	N	NA	N						NA	NA	NA	NA				99	N	N	N	Eczema	N
285	12	Caucasian (White)	Latino/Hispanic	Female	1	0	Unknown	.		.	.	.	.	.	.	.	.	.	.	.	.	.	.	.	Y	Lightheadedness	Y	N	HCH	N						NA	NA	NA	NA				56	N	N	N		N	Tested at ED; no outpatient follow-up
286	10	Unreported/Refused to report	Latino/Hispanic	Female	1	0																																											**DISCUSS** Tested for Purposes of Hospitalization (Non-COVID Related / Psych)
287	16	Unreported/Refused to report	Latino/Hispanic	Female	1	0																																											**REMOVE** No diagnosis on EHR? Hospitalized 02/2020
288	6	Asian	Refused	Male	1	1	Y	N		Y	Y	N	N	N	N	N	N	N	N	N	N	N	Y	Y	Y		N	N	NA	N						NA	NA	NA	NA				99	Y	Y	Y	ADHD	N
289	7	Unreported/Refused to report	Latino/Hispanic	Female	1	0	Unknown	N		Y	N	N	N	N	Y	Y	N	N	N	N	N	N	N	N	Y	Dizziness	Y	N	HCH	N						NA	NA	NA	NA				26	Y	N	N		N
290	6	Caucasian (White)	Latino/Hispanic	Male	1	0	Y	N		Y	Y	N	Y	N	N	N	N	N	N	N	N	N	N	N	Y	Chills	N	N	NA	N						NA	NA	NA	NA				99	N	Y	N		N
291	17	Unreported/Refused to report	Latino/Hispanic	Male	1	0	Y	N		N	N	N	N	N	N	N	N	N	N	N	N	N	N	N	N		N	N	NA	N						NA	NA	NA	NA				99	N	N	N		N
292	7	Unreported/Refused to report	Latino/Hispanic	Male	1	0																																											**REMOVE** No diagnosis on EHR? Seen ED 05/2020 (no documentation regarding this on chart)
293	7	More Than One Race	Latino/Hispanic	Female	1	1	Y	N		Y	Y	N	Y	N	N	Y	Y	Y	N	N	N	Y	N	N	Y	Decreased appetite	N	N	NA	N						NA	NA	NA	NA				53	N	Y	Y	GERD	N
294	16	Caucasian (White)	Refused	Male	1	0	Y	N		N	N	N	N	N	N	N	N	N	N	N	N	N	N	N	N		N	N	NA	N						NA	NA	NA	NA				99	N	N	Y	Eczema, ADHD	N
295	8	Caucasian (White)	Refused	Female	1	0	Y	N		Y	Y	N	N	N	N	N	N	N	N	N	N	N	N	N	N		N	N	NA	N						NA	NA	NA	NA				99	N	N	N		N
296	6	Caucasian (White)	Latino/Hispanic	Male	1	0	N	N		Y	Y	N	Y	N	N	Y	Y	N	N	N	N	N	Y	N	Y	Fatigue, Chills	N	N	NA	N						NA	NA	NA	NA				43	Y	N	Y	Atopic dermatitis	N
297	6	Unreported/Refused to report	Refused	Male	1	0	Y	N		N	N	N	N	N	N	N	N	N	N	N	N	N	N	N	N		N	N	NA	N						NA	NA	NA	NA				19	Y	N	Y	Eczema, milk protein allergy	N
298	16	Unreported/Refused to report	Latino/Hispanic	Female	1	1	Y	N		N	N	N	N	N	N	N	N	N	N	N	N	N	N	N	N		N	N	NA	N						NA	NA	NA	NA				91	N	Y	N	Depression	N
299	6	Caucasian (White)	Latino/Hispanic	Female	1	0	Y	N		Y	Y	N	N	N	Y	N	N	N	N	N	N	N	N	N	N		N	N	NA	N						NA	NA	NA	NA				99	Y	N	N		N
300	17	Unreported/Refused to report	Latino/Hispanic	Female	1	0	N	N		Unclear														Y			Y	N	HCH														99	N	N	N		N	RNA AMP (not PCR) test; done for contact dermatitis
301	6	Caucasian (White)	Latino/Hispanic	Female	1	0																																											**REMOVE** No diagnosis on EHR? Last seen 2014
302	14	Unreported/Refused to report	Latino/Hispanic	Female	1	0																																											**REMOVE** No diagnosis on EHR
303	10	Caucasian (White)	Latino/Hispanic	Male	1	0	N	N		Y	N	N	Y	N	N	N	N	Y	Y	Y	Y	N	N	N	N		N	N	NA	N						NA	NA	NA	NA				92	N	N	N		N	RNA AMP (not PCR) test; done for contact dermatitis
304	6	Caucasian (White)	Latino/Hispanic	Female	1	1	Y	N		Y	N	N	Y	N	N	Y	Y	Y	N	N	N	N	N	N	N		N	N	NA	N						NA	NA	NA	NA				99	N	N	Y	Atopic dermatitis	N
305	6	More Than One Race	Refused	Female	1	0	N	N		Y	N	N	N	N	N	N	N	N	N	Y	N	N	N	N	N		Y	N	HCH	N						NA	NA	NA	NA				73	Y	N	N		N
306	14	Caucasian (White)	Latino/Hispanic	Female	1	0	Y	N		Y	N	N	N	N	N	N	Y	Y	N	N	N	N	N	N	Y	Ear pain	N	N	NA	N						NA	NA	NA	NA				99	N	N	N		N
307	6	Asian	Refused	Female	1	0	N	N		N	N	N	N	N	N	N	N	N	N	N	N	N	N	N	N	Testing due to seizures	Y	N	NA	N						NA	NA	NA	NA					N	N	Y	Seizures	N	*DISCUSS* Routine testing in ED (Seizures presentation)
308	11	More Than One Race	Latino/Hispanic	Female	1	1	Y	N		Y	N	N	N	N	Y	Y	Y	N	N	N	N	N	N	N	N		N	N	NA	N						NA	NA	NA	NA				67	N	N	N		N
309	6	Caucasian (White)	Latino/Hispanic	Male	1	0																																											**REMOVE** No diagnosis on EHR? Last seen since 2019
310	17	Race Not Reported - Refusal	Latino/Hispanic	Female	1	0	N	N		Y	N	N	N	N	Y	N	Y	Y	N	N	N	N	N	N	N		Y	N	HCH	N						NA	NA	NA	NA				18	Y	N	N		N	SARS-CoV-2 RNA NAA+probe QI (Resp)
311	6	Black/African American	Refused	Male	1	0	N	N		N	N	N	N	N	N	N	N	N	N	N	N	N	N	N	N		Y	N	HCH	N						NA	NA	NA	NA				99	N	N	Y	Sickle cell trait	N	*DISCUSS* Medical clearance DCYF
312	6	Caucasian (White)	Latino/Hispanic	Male	1	0	N	N		Y	Y	N	Y	N	N	N	N	N	N	N	N	N	N	N	N		N	N	NA	N						NA	NA	NA	NA				99	N	N	N	Atopic dermatitis, HTN	N
313	16	Caucasian (White)	Latino/Hispanic	Male	1	1	Y	N		Y	N	N	N	N	Y	Y	N	N	N	N	N	N	N	N	N		N	N	NA	N						NA	NA	NA	NA				73	Y	N	Y	ADHD, depression with past suicide attempt	N
314	6	Caucasian (White)	Latino/Hispanic	Male	1	0	N	N		Y	N	N	N	N	N	N	N	N	Y	Y	N	N	N	N	N		Y	N	HCH	N						NA	NA	NA	NA				87	N	N	N	Recurrent strep throat	N
315	6	Caucasian (White)	Latino/Hispanic	Male	1	0	N	N		N	N	N	N	N	N	N	N	N	N	N	N	N	N	N	N		N	N	Fatima Hospital	N						NA	NA	NA	NA				73	N	N	N		N	COVID-19 for Dental Pre-Op
316	6	Caucasian (White)	Latino/Hispanic	Male	1	0	Unclear			Unclear																	Y	N	HCH	Y	CXR	2020-05-25	Normal			NA	NA	NA	NA				95	N	N	N	ADHD	N
317	6	Black/African American	Latino/Hispanic	Female	1	1	N	N		Y	N	N	N	Y	Y	Y	N	N	N	N	N	N	N	N	Y	Decreased appetite	N	N	NA	N						NA	NA	NA	NA				99	N	N	N	Atopic dermatitis	N
318	6	Caucasian (White)	Latino/Hispanic	Female	1	1	Y	N		Y	N	N	N	N	Y	N	N	N	N	N	N	N	N	N	N		Y	N	HCH	Y	CXR	2020-05-07	Normal			NA	NA	NA	NA	dexamethasone			20	Y	Y	N		N
319	16	Unreported/Refused to report	Latino/Hispanic	Male	1	0																																					95	N	N	Y	Hemiplegia	N	**REMOVE** No diagnosis on EHR? Last seen 2019
320	14	Caucasian (White)	Latino/Hispanic	Male	1	1	Y	N		Y	y	N	Y	N	N	N	N	N	N	N	N	N	N	N	N		N	N	NA	N						NA	NA	NA	NA				64	N	N	Y	Migraines	N
321	6	Caucasian (White)	Latino/Hispanic	Male	1	0	Y	N		Y	Y	N	Y	N	N	N	N	N	N	N	N	N	N	N	N		N	N	NA	N						NA	NA	NA	NA				96	N	N	N		N
322	6	Caucasian (White)	Latino/Hispanic	Female	1	1	Y	N		N	N	N	N	N	N	N	N	N	N	N	N	N	N	N	N		N	N	NA	N						NA	NA	NA	NA				84	N	N	Y	Atrial septal defect, preterm, twins, peanut allergies	N
323	6	Unreported/Refused to report	Latino/Hispanic	Female	1	1	Y	N		Y	Y	N	N	N	Y	N	N	N	N	N	N	N	N	N	N		N	N	NA	N						NA	NA	NA	NA				74	N	N	N	Preterm (31 weeks)	N
324	6	Caucasian (White)	Latino/Hispanic	Male	1	1	Y	N		Y	N	N	Y	N	N	Y	N	N	N	N	N	N	N	N	N		N	N	NA	N						NA	NA	NA	NA				58	N	N	N		N
325	6	Caucasian (White)	Latino/Hispanic	Male	1	0	Y	N		N	N	N	N	N	N	N	N	N	N	N	N	N	N	N	N		N	N	NA	N						NA	NA	NA	NA				30	N	N	N		N
326	6	Caucasian (White)	Latino/Hispanic	Female	1	0	N	N		Y	N	N	N	N	Y	Y	N	N	N	N	N	N	N	N	N		N	N	NA	N						NA	NA	NA	NA				91	N	N	N		N
327	10	Caucasian (White)	Latino/Hispanic	Female	1	0	N	N		Y	N	N	Y	N	N	N	N	N	N	N	N	N	N	N	N		N	N	NA	N						NA	NA	NA	NA				57	N	N	Y	Dermatitis	N
328	6	Caucasian (White)	Latino/Hispanic	Male	1	0																																					99	N	Y	N	VSD	N	**REMOVE** No diagnosis on EHR?
329	6	Unreported/Refused to report	Latino/Hispanic	Male	1	1	Y	N		Y	N	N	N	N	Y	N	Y	N	N	N	N	N	N	N	N		N	N	NA	N						NA	NA	NA	NA				90	N	N	N		N
330	6	Caucasian (White)	Latino/Hispanic	Female	1	0	Y	N		Y	N	N	Y	N	N	Y	Y	N	N	N	N	N	N	N	N		N	N	NA	N						NA	NA	NA	NA				70	N	N	Y	Eczema	N
331	5	Caucasian (White)	Latino/Hispanic	Female	1	0																																					99	N	N	Y	Intracranial glioma	N	**REMOVE** No diagnosis on EHR?
332	5	Caucasian (White)	Latino/Hispanic	Male	1	1	Y	N		Y	N	N	N	N	Y	N	N	N	N	N	N	N	N	N	N		N	N	NA	N						NA	NA	NA	NA				99	Y	Y	Y	HTN, Urticaria Idiopathic	N
333	6	Caucasian (White)	Latino/Hispanic	Female	1	0																																					90	Y	Y	Y	Anemia, Preterm (28)	N	**REMOVE** No diagnosis on EHR?
334	13	Unreported/Refused to report	Latino/Hispanic	Female	1	0	N	N		Y	N	N	N	Y	N	N	Y	N	N	N	N	N	N	N	N		Y	N	HCH	N													32	N	Y	Y	Lymphedema, MDD (moderate), congenital vascular malformation on sirolimus	N
335	6	Caucasian (White)	Latino/Hispanic	Male	1	0	Y	N		N	N	N	N	N	N	N	N	N	N	N	N	N	N	N	N		N	N	NA	N						NA	NA	NA	NA				77	Y	N	Y	Atopic dermatitis	N
336	5	Caucasian (White)	Latino/Hispanic	Female	1	0	N	N		Y	Y	N	Y	N	Y	Y	Y	Y	N	N	N	N	N	N	N		N	N	NA	N						NA	NA	NA	NA				99	Y	N	Y	OSA, Headaches	N
337	5	Asian	Latino/Hispanic	Male	1	0	Y	N		Y	Y	N	N	N	Y	N	N	N	N	N	N	N	N	N	N		N	N	NA	N						NA	NA	NA	NA				96	N	Y	N		N
338	5	Caucasian (White)	Latino/Hispanic	Male	1	0																																											**REMOVE** Hasn't been seen since 2015; no EHR diagnosis
339	5	Caucasian (White)	Latino/Hispanic	Male	1	1	Y	N		Y	Y	N	N	N	Y	N	N	N	N	N	Y	N	Y	N	N		N	N	NA	N						NA	NA	NA	NA				75	N	N	Y	Autism spectrum disorder, urinary incontinence due to cognitive	N
340	16	Unreported/Refused to report	Latino/Hispanic	Male	1	1																																											**REMOVE** Deactivated patient; not seen in years
341	16	More Than One Race	Latino/Hispanic	Female	1	1	Y	N		Y	N	N	Y	Y	N	Y	Y	N	N	N	Y	N	Y	N	N		N	N	NA	N						NA	NA	NA	NA				99	Y	N	Y	Eczema, acanthosis nigricans, GAD, MDD (Moderate)	N
342	5	Black/African American	Refused	Male	1	0	Y	N		N	N	N	N	N	N	N	N	N	N	N	N	N	N	N	N		N	N	NA	N						NA	NA	NA	NA				96	N	N	Y	OSA, eczema	N
343	7	More Than One Race	Latino/Hispanic	Female	1	0																																											**REMOVE** Not seen in years; no visit notes
344	14	Caucasian (White)	Latino/Hispanic	Male	1	0	Y	N		Y	Y	N	N	N	N	Y	N	N	N	N	N	N	N	N	N		N	N	NA	N						NA	NA	NA	NA				91	N	Y	Y	Familial hypertriglyceridemia, hyperlipidemia	N
345	12	Other Pacific Islander	Latino/Hispanic	Male	1	1	Y	N		Y	Y	N	N	N	N	N	N	N	N	N	N	N	N	N	N		N	N	NA	N						NA	NA	NA	NA				99	N	Y	N	Abnormal LFTs	N
346	9	Other Pacific Islander	Latino/Hispanic	Female	1	1	N	N		Y	N	N	N	Y	N	N	N	N	N	N	N	N	N	N	Y	Epistaxis	Y	N	HCH	N						NA	NA	NA	NA				91	N	N	N		N
347	5	Black/African American	Refused	Male	1	0																																											**REMOVE** COVID-19 test results not on chart
348	5	Caucasian (White)	Latino/Hispanic	Male	1	0	N	N		N	N	N	N	N	N	N	N	N	N	N	N	N	N	N	N		Y	N	HCH	Y	Non-CXR					NA	NA	NA	NA				96	N	N	N		N	**DISCUSS** Routine testing in ER for non-COVID symptoms
349	5	Asian	Refused	Female	1	0	Y	N		Y	Y	N	N	N	N	N	N	N	N	N	N	N	N	N	N		N	N	NA	N						NA	NA	NA	NA				77	N	N	Y	Eczematoid dermatitis	N
350	5	Caucasian (White)	Latino/Hispanic	Female	1	0	N	N		Y	N	N	N	N	Y	N	N	Y	N	N	N	N	Y	N	N		Y	N	HCH	N						NA	NA	NA	NA				99	N	N	N		N
351	5	Caucasian (White)	Latino/Hispanic	Male	1	0	N	N		Y	Y	N	Y	N	Y	Y	Y	N	Y	Y	N	N	N	N	N		N	N	NA	N						NA	NA	NA	NA				5	N	N	N		N
352	5	Caucasian (White)	Latino/Hispanic	Female	1	0	Y	N		Y	Y	N	N	N	N	Y	N	N	N	N	N	N	N	N	N		N	N	NA	N						NA	NA	NA	NA				49	N	N	N		N
353	5	Black/African American	Latino/Hispanic	Male	1	0	N	N		Y	N	N	N	Y	Y	Y	N	N	N	N	N	N	Y	N	N		Y	N	HCH	N						NA	NA	NA	NA				96	N	N	N	Eczema	N
354	11	Unreported/Refused to report	Latino/Hispanic	Female	1	0																																											**REMOVE** No COVID-19 test results on chart ?pre-op
355	5	Caucasian (White)	Latino/Hispanic	Male	1	0	N	N		N	N	N	N	N	N	N	N	N	N	N	N	N	N	N	N																		99	Y	Y	Y	Atopic dermatitis	N	**DISCUSS** Pre-admission H&P for unrelated
356	5	Black/African American	Refused	Male	1	0	N	N		Y	N	N	N	N	Y	N	N	N	N	N	N	N	N	N	N		N	N	NA	N						NA	NA	NA	NA				88	N	N	N	Functional murmur	N
357	6	More Than One Race	Latino/Hispanic	Female	1	0	Y	N		Y	Y	N	N	N	Y	N	Y	N	N	N	N	N	N	N	N		N	N	NA	N						NA	NA	NA	NA				13	N	N	N		N
358	5	Caucasian (White)	Latino/Hispanic	Female	1	0	N	N		Y	N	N	N	N	Y	N	N	Y	N	N	N	N	N	N	N		Y	N	HCH	N						NA	NA	NA	NA				99	N	N	Y	Esophageal reflux, preterm, acanthosis nigricans	N
359	13	Caucasian (White)	Latino/Hispanic	Female	1	0																																					5	N	N	Y	Generalized epilepsy	N	**DISCUSS** Pre-op COVID-19
360	5	Caucasian (White)	Latino/Hispanic	Female	1	0	Y	N		Y	N	N	N	N	Y	N	N	N	N	N	N	N	N	N	Y	"Rapid heart rate"	N	N	NA	N						NA	NA	NA	NA				85	N	N	Y	Hemoglobinopathy trait (sickle cell trait)	N
361	8	Caucasian (White)	Latino/Hispanic	Female	1	1	Y	N		Y	Y	N	N	N	Y	Y	N	N	N	N	N	N	N	N	N		N	N	NA	N						NA	NA	NA	NA				64	N	N	N		N
362	14	More Than One Race	Latino/Hispanic	Female	1	1	Y	N		Y	N	N	N	Y	N	Y	N	N	N	N	N	Y	N	N	N		N	N	NA	N						NA	NA	NA	NA				91	N	N	N		N	Symptoms for positive (not negative) COVID testing
363	7	Race Not Reported - Refusal	Refused	Female	1	0																																					59	N	N	Y	Epilepsy	N	**REMOVE** ER visit for Epilepsy with empiric COVID-19 testing
364	5	Caucasian (White)	Latino/Hispanic	Female	1	0																																						N	N	Y	Preterm, ALL	N	**REMOVE** Not seen since 2018; no COVID on chart
365	5	Caucasian (White)	Latino/Hispanic	Female	1	0																																											**REMOVE**Pre-Op COVID-19?? Not on record
366	5	Race Not Reported - Refusal	Latino/Hispanic	Male	1	1	Y	N		N	N	N	N	N	N	N	N	N	N	N	N	N	N	N	N		N	N	NA	N						NA	NA	NA	NA				99	N	N	Y	Eczema	N
367	5	Caucasian (White)	Latino/Hispanic	Male	1	0																																											**REMOVE** No COVID on chart ?Pre-op
368	14	More Than One Race	Latino/Hispanic	Female	1	0	Y	N		N	N	N	N	N	N	N	N	N	N	N	N	N	N	N	N		N	N	NA	N						NA	NA	NA	NA				3	N	N	Y	Vitamin B12 deficiency	N
369	4	Unreported/Refused to report	Refused	Male	1	0	Y	N		Y	Y	Y	N	N	Y	Y	N	N	N	N	N	N	N	N	N		N	N	NA	N						NA	NA	NA	NA				27	N	N	Y	Eczema	N
370	6	Unreported/Refused to report	Latino/Hispanic	Male	1	1																																											**REMOVE** Not seen since 2018
371	4	Caucasian (White)	Latino/Hispanic	Male	1	0	N	N		Y	N	Y	N	N	N	N	N	Y	N	N	N	N	N	Y	N		Y	N	HCH	N						NA	NA	NA	NA				34	Y	N	Y	Allergic urticaria, high lead levels	N
372	4	Black/African American	Not Hispanic or Latino	Male	1	0																																					92	N	Y	N		N	**REMOVE** Pre-admission COVID for unrelated issue
373	5	Unreported/Refused to report	Latino/Hispanic	Male	1	0	N	N		Y	Y	N	Y	N	N	N	Y	N	N	N	N	N	N	N	N		N	N	NA	N						NA	NA	NA	NA				80	N	N	Y	NAS, meconium aspiration	N
374	4	Caucasian (White)	Refused	Male	1	0																																					81	Y	N	Y	NF Type 1, Congenital Hypotonia, Behavioral Disorder, Esophageal reflux, Infantile Spasms	N	**REMOVE** No info
375	4	Caucasian (White)	Latino/Hispanic	Female	1	0	Y	N		Y	Y	N	Y	N	N	N	Y	N	N	N	N	N	.	.	N		N	N	NA	N						NA	NA	NA	NA				99	N	Y	Y	Dermatitis	N
376	4	Caucasian (White)	Latino/Hispanic	Female	1	1	Y	N		N	N	N	N	N	N	N	N	N	N	N	N	N	N	N	N		Y	N	HCH	Unknown						NA	NA	NA	NA				71	N	N	Y	Autism spectrum disorder, eczema, global developmental delay, migraines	N	Found positive during burn admission; asymptomatic otherwise
377	16	Other Pacific Islander	Latino/Hispanic	Male	1	1	Y	N		Y	N	N	N	Y	N	Y	Y	N	N	N	N	.	N	N	N		N	N	NA	N						NA	NA	NA	NA				72	N	N	N		N
378	4	Caucasian (White)	Latino/Hispanic	Female	1	0	N	N		Y	Y	N	N	N	N	N	N	N	N	N	N	N	N	N	N		N	N	NA	N						NA	NA	NA	NA				99	N	N	Y	Infantile eczema, hyperlipoproteinemia	N
379	4	Caucasian (White)	Latino/Hispanic	Male	1	1	Y	N		Y	Y	N	Y	Y	Y	Y	N	.	.	.	N	Y	N	.	N		N	N	NA	N						NA	NA	NA	NA				99	N	N	N		N
380	11	Unreported/Refused to report	Latino/Hispanic	Female	1	0	Y	N		Y	N	N	N	N	N	Y	N	N	N	N	N	N	N	N	N		N	N	NA	N						NA	NA	NA	NA				99	N	N	N		N
381	8	More Than One Race	Latino/Hispanic	Male	1	0	Y	N		N	N	N	N	N	N	N	N	N	N	N	N	N	N	N	N		N	N	NA	N						NA	NA	NA	NA				95	N	N	Y	Autism spectrum disorder	N
382	9	Unreported/Refused to report	Latino/Hispanic	Male	1	0																																											**REMOVE** No information
383	17	More Than One Race	Latino/Hispanic	Male	1	1	Y	N		Y	Y	N	N	N	N	Y	N	N	N	N	N	N	N	N	N		N	N	NA	N						NA	NA	NA	NA				99	N	N	N		N
384	16	More Than One Race	Latino/Hispanic	Female	1	1	Y	N		Y	N	N	N	N	N	Y	N	N	N	N	N	N	N	N	N		N	N	NA	N						NA	NA	NA	NA				91	N	N	N		N
385	13	More Than One Race	Latino/Hispanic	Female	1	1	Y	N		Y	N	N	N	N	N	Y	N	N	N	N	N	N	N	N	N		N	N	NA	N						NA	NA	NA	NA				99	N	N	Y	Depression	N
386	7	More Than One Race	Latino/Hispanic	Female	1	1	Y	N		Y	Y	N	N	N	Y	Y	N	N	N	N	N	N	N	N	N		N	N	NA	N						NA	NA	NA	NA				94	N	N	N		N
387	4	Asian	Refused	Male	1	0	N	N		Y	N	N	Y	N	N	N	N	N	N	N	N	N	N	Y	N		N	N	NA	N						NA	NA	NA	NA				85	N	N	N	Atopic dermatitis	N
388	4	Caucasian (White)	Not Hispanic or Latino	Male	1	0	Y	N		Y	Y	Y	Y	N	N	N	N	Y	N	N	N	N	Y	N	N		N	N	NA	N						NA	NA	NA	NA				99	Y	Y	Y	Autism spectrum disorder	N
389	14	Unreported/Refused to report	Latino/Hispanic	Male	1	1	Y	N		Y	Y	Y	Y	N	N	Y	Y	N	N	N	N	N	N	N	N		N	N	NA	N						NA	NA	NA	NA				Unknown	N	N	N		N
390	7	Unreported/Refused to report	Latino/Hispanic	Female	1	0	N	N		Y	N	N	Y	N	N	Y	N	N	N	N	N	N	N	Y	N		N	N	NA	N						NA	NA	NA	NA				86	N	N	Y	Eczema	N
391	14	More Than One Race	Latino/Hispanic	Male	1	0																																											**REMOVE** COVID-19 results not listed; admitted for anaphylaxis
392	8	Caucasian (White)	Latino/Hispanic	Female	1	0	Y	N		Y	Y	N	N	N	N	Y	Y	N	N	N	N	N	N	N	N		N	N	NA	N						NA	NA	NA	NA				99	Y	Y	N		N
393	17	Race Not Reported - Don't Know	Latino/Hispanic	Female	1	1	Y	N		Y	Y	N	Y	N	N	Y	N	N	N	N	N	N	N	N	Y		N	N	NA	N						NA	NA	NA	NA				90	N	N	Y	Depression, social phobia, chronic headaches	N
394	4	Caucasian (White)	Latino/Hispanic	Female	1	0	.	.		N	N	N	N	N	N	N	N	N	N	N	N	N	N	Y	Y	Preseptal cellulitis - ER incidental COVID-19 positive	Y	N	HCH	N						NA	NA	NA	NA				33	N	Y	Y	Eczema	N	Worked up during ER visit for separate dx (preseptal cellulitis)
395	4	Unreported/Refused to report	Not Hispanic or Latino	Male	1	0																																											**REMOVE** No test results on file / no visits
396	4	Caucasian (White)	Latino/Hispanic	Female	1	0																																											*Pre-admission COVID-19* No information on records
397	4	Caucasian (White)	Refused	Male	1	0																																											**REMOVE** Unclear when or why testing was done; no visits on chart relevant to this
398	4	Caucasian (White)	Latino/Hispanic	Female	1	0	N	N		Y	Y	N	Y	N	Y	N	N	N	N	N	Y	N	N	Y	N		N	N	NA	N						NA	NA	NA	NA				73	Y	N	N		N
399	4	Caucasian (White)	Latino/Hispanic	Male	1	0	N	N		N	N	N	N	N	N	N	N	N	N	N	N	N	N	N	N		Y	N	HCH	N						NA	NA	NA	NA				1	N	N	Y	Flexural eczema	N	Pre-op testing but seen in clinic at same time with full details
400	10	Caucasian (White)	Latino/Hispanic	Female	1	1				No records about this																		Y	RIH	N													4	N	N	Y	Cerebral palsy, cognitive disorder developmental delay, FTT in childhood	N	MISSING DATA - Can probably obtain hospital records from admission
401	17	More Than One Race	Latino/Hispanic	Female	1	0																																											NO INFORMATION; chart empty
402	5	Black/African American	Not Hispanic or Latino	Female	1	0																																											Empty chart
403	9	Unreported/Refused to report	Latino/Hispanic	Female	1	1																																											NO INFORMATION; chart empty
404	4	Unreported/Refused to report	Latino/Hispanic	Male	1	0																																											Not seen since 2019
405	8	Unreported/Refused to report	Latino/Hispanic	Female	1	0																																											Not seen since 2019
406	4	More Than One Race	Latino/Hispanic	Female	1	0																																											NO VISITS OR RECORDS\
407	4	Caucasian (White)	Not Hispanic or Latino	Male	1	0																																											No information since Feb 2020
408	6	Unreported/Refused to report	Latino/Hispanic	Male	1	0																																											No information; chart empty
409	3	Caucasian (White)	Latino/Hispanic	Male	1	0																																											Remove - can't find any information regarding why COVID-19 tested; ?pre-op
410	3	Caucasian (White)	Latino/Hispanic	Female	1	0	Y	N		N	N	N	N	N	N	N	N	N	N	N	N	N	N	N	N		N	N	NA	N						NA	NA	NA	NA				49	N	N	N	Generalized hypotonia	N
411	3	Caucasian (White)	Latino/Hispanic	Male	1	1	Y	N		Y	Y	N	Y	N	Y	Y	Y	N	N	N	N	N	Y	N	N		N	N	NA	N						NA	NA	NA	NA				18	N	N	Y	Eczema	N
412	16	Caucasian (White)	Latino/Hispanic	Female	1	0	N	N		Y	N	N	N	Y	N	Y	Y	N	N	N	N	Y	Y	N	N		N	N	NA	N						NA	NA	NA	NA					N	N	N		N
413	6	Unreported/Refused to report	Latino/Hispanic	Male	1	0	Y	N		N	N	N	N	N	N	N	N	N	N	N	N	N	N	N	N		N	N	NA	N						NA	NA	NA	NA				87	N	N	N		N
414	3	Race Not Reported - Refusal	Refused	Male	1	0	N	N		Y	N	N	N	N	Y	N	N	N	N	N	N	N	Y	N	N		Y	N	HCH	N						NA	NA	NA	NA				99	N	N	N	Mildly elevated Hemoglobin F	N
415	16	Unreported/Refused to report	Latino/Hispanic	Female	1	0																																											**REMOVE** DENTAL PATIENT ONLY
416	6	More Than One Race	Latino/Hispanic	Male	1	1	Y	N		N	N	N	N	N	N	N	N	N	N	N	N	N	N	N	N		N	N	NA	N						NA	NA	NA	NA				61	N	N	N		N
417	8	More Than One Race	Latino/Hispanic	Female	1	0	Y	N		Y	Y	N	N	Y	N	Y	N	N	N	N	N	Y	N	N	N		N	N	NA	N						NA	NA	NA	NA				3	N	N	N		N
418	11	Race Not Reported - Refusal	Latino/Hispanic	Female	1	1	Y	N		Y	Y	N	Y	Y	N	Y	Y	N	N	N	N	N	N	N	N		N	N	NA	N						NA	NA	NA	NA				99	N	N	N		N
419	10	More Than One Race	Latino/Hispanic	Female	1	0	Y	N		N	N	N	N	N	N	N	N	N	N	N	N	N	N	N	N		N	N	NA	N						NA	NA	NA	NA				48	N	N	N		N
420	17	More Than One Race	Latino/Hispanic	Female	1	0	N	N		N	N	N	N	N	N	N	N	N	N	N	N	N	N	N	N		N	N	NA	N						NA	NA	NA	NA				95	N	N	N		N	Testing done due to parent's positive coworker (but parents negative, hence N for exposure)
421	6	More Than One Race	Latino/Hispanic	Male	1	0	N	N		Y	N	N	N	N	Y	N	N	Y	Y	Y	N	N	N	N	N		N	N	NA	N						NA	NA	NA	NA				11	N	N	N		N
422	3	Caucasian (White)	Latino/Hispanic	Female	1	0	N	N		Y	N	N	N	N	Y	N	N	N	N	N	N	N	N	N	N		Y	N	HCH	N						NA	NA	NA	NA				34	N	Y	N	Infantile eczema	N
423	16	Caucasian (White)	Latino/Hispanic	Male	1	1	Y	N		Y	N	N	N	Y	Y	Y	Y	N	N	N	N	N	Y	N	N		N	N	NA	N						NA	NA	NA	NA				.	N	N	N		N
424	13	Caucasian (White)	Latino/Hispanic	Female	1	0	Y	N		Y	N	N	Y	Y	Y	Y	N	N	N	N	N	.	Y	N	N		N	N	NA	N						NA	NA	NA	NA				99	N	N	N		N
425	5	Black/African American	Not Hispanic or Latino	Male	1	0																																											**REMOVE** DENTAL PATIENT ONLY; no records
426	5	More Than One Race	Latino/Hispanic	Male	1	1	N	N		N	N	N	N	N	N	N	N	N	N	N	N	N	N	N	Y	Ascites (pre-admission COVID-19)	Y	Y	HCH	N						NA	NA	NA	NA				95	N	N	Y	Congenital disorder glycosylation type 1B with portal HTN, splenomegaly, ascites, esophageal varices, congenital hepatic fibrosis, hyperinsulinism, mild developmental delay awaiting liver transplantation	N	Pre-admission COVID for ascites
427	3	Caucasian (White)	Latino/Hispanic	Male	1	0	Y	N		Y	Y	N	N	N	N	N	N	N	N	N	N	N	N	N	N		N	N	NA	N						NA	NA	NA	NA				84	N	N	N	Hemangioma	N
428	4	Race Not Reported - Don't Know	Latino/Hispanic	Male	1	0																																											**REMOVE** No information
429	3	Caucasian (White)	Latino/Hispanic	Female	1	0	N	N		Y	Y	N	N	N	Y	Y	Y	N	N	N	N	N	N	N	N		Y	N	HCH	N						NA	NA	NA	NA				80	N	N	N		N
430	3	Asian	Not Hispanic or Latino	Male	1	0	Y	N		N	N	N	N	N	N	N	N	N	N	N	N	N	N	N	N		N	N	NA	N						NA	NA	NA	NA				34	N	N	Y	Hemoglobinopathy E	N
431	3	Caucasian (White)	Latino/Hispanic	Female	1	0	N	N		Y	Y	N	N	N	N	N	N	N	N	N	N	N	N	N	N		N	N	NA	N						NA	NA	NA	NA				33	N	N	N		N
432	12	More Than One Race	Latino/Hispanic	Male	1	0	N	N		Y	N	N	N	N	N	N	Y	N	N	N	N	N	N	N	N		N	N	NA	N						NA	NA	NA	NA				96	Y	N	N		N
433	15	More Than One Race	Latino/Hispanic	Male	1	0	Y	N		Y	Y	N	N	N	N	N	Y	Y	N	N	N	N	Y	N	N		N	N	NA	N						NA	NA	NA	NA				99	N	N	Y	Autism spectrum disorder, ADHD	N
434	14	Caucasian (White)	Latino/Hispanic	Female	1	0	Y	N		Y	N	N	N	N	N	Y	N	N	N	N	N	N	Y	N	N		N	N	NA	N						NA	NA	NA	NA				99	N	N	Y	Anxiety, major depression	N
435	3	Black/African American	Not Hispanic or Latino	Female	1	1	.	.		.	.	.	.	.	.	.	.	.	.	.	.	.	.	.	.		.	.	.	.						.	.	.	.				77	N	N	N		N	No information regarding why COVID tested and associated symptoms
436	3	Caucasian (White)	Latino/Hispanic	Female	1	0	N	N		Y	N	N	Y	N	Y	Y	N	N	Y	Y	N	N	N	Y	N		N	N	NA	N						NA	NA	NA	NA				11	N	N	N		N
437	6	Black/African American	Latino/Hispanic	Female	1	0	N	N		Y	N	N	N	N	Y	Y	N	Y	N	N	N	N	N	N	Y	Photophobia	Y	Y	HCH	Y	CXR	2020-05-27	Normal			NA	NA	NA	NA				90	N	Y	N		N	Had full MIS-C workup; negative
438	16	More Than One Race	Latino/Hispanic	Female	1	0	Y	N		Y	Y	N	N	N	Y	Y	N	N	N	N	N	N	N	N	N		N	N	NA	N						NA	NA	NA	NA				82	N	N	N		N
439	4	Black/African American	Not Hispanic or Latino	Male	1	0																																											**REMOVE** NO INFORMATION ON CHART
440	3	Asian	Not Hispanic or Latino	Female	1	0	N	N		Y	Y	N	N	N	Y	N	N	N	N	N	Y	N	N	N	N		N	N	NA	N						NA	NA	NA	NA				37	N	N	Y	Hemoglobinopathy E trait	N
441	3	Black/African American	Not Hispanic or Latino	Male	1	0																																											*DISCUSS* COVID-19 testing for septic shock, negative testing; admitted to PICU
442	17	More Than One Race	Latino/Hispanic	Male	1	1	N	N		Y	N	N	N	Y	Y	Y	N	N	N	N	N	N	N	N	N		N	N	NA	N						NA	NA	NA	NA				73	N	N	Y	Auditory hallucinations, major depression PTSD	N
443	3	Caucasian (White)	Latino/Hispanic	Male	1	0	N	N		Y	N	N	N	N	Y	N	N	Y	N	N	N	N	N	N	N		Y	N	HCH	N						NA	NA	NA	NA				13	N	N	N		N
444	16	Caucasian (White)	Latino/Hispanic	Male	1	0	Y	N		Y	Y	N	N	N	Y	Y	Y	N	N	N	N	N	Y	N	N		N	N	NA	N						NA	NA	NA	NA				99	N	N	N		N
445	8	Black/African American	Latino/Hispanic	Male	1	0	Y	N		Y	Y	N	N	N	Y	Y	Y	N	N	N	N	N	N	N	N		N	N	NA	N						NA	NA	NA	NA				92	N	N	N		N
446	14	Caucasian (White)	Latino/Hispanic	Female	1	1	Y	N		Y	Y	N	Y	N	N	N	N	N	N	N	N	Y	N	N	N		N	N	NA	N						NA	NA	NA	NA				68	Y	N	N		N
447	17	Caucasian (White)	Latino/Hispanic	Male	1	1	Y	N		Y	Y	Y	N	N	N	N	Y	N	N	N	Y	Y	N	N	N		N	N	NA	N						NA	NA	NA	NA				96	N	N	N		N
448	3	Caucasian (White)	Latino/Hispanic	Male	1	0																																											**REMOVE** DENTAL PATIENT ONLY
449	5	More Than One Race	Latino/Hispanic	Female	1	0	N	N		Y	N	N	Y	N	Y	Y	N	Y	Y	Y	N	N	Y	N	N		Y	N	HCH	N						NA	NA	NA	NA				90	N	N	Y	Atopic dermatitis	N
450	14	Caucasian (White)	Latino/Hispanic	Female	1	0	Y	N		Y	Y	N	N	N	Y	Y	Y	N	N	N	N	N	N	N	N		N	N	NA	N						NA	NA	NA	NA				95	N	N	N		N
451	4	Caucasian (White)	Latino/Hispanic	Male	1	0																																											**REMOVE** Hasn't been seen since 2018
452	17	Caucasian (White)	Latino/Hispanic	Male	1	0	Y	N		N	N	N	N	N	N	N	N	N	N	N	N	N	N	N	N		N	N	NA	N						NA	NA	NA	NA				56	N	N	Y	Major depression,stress disorder, vasovagal syncope, cannabis-induced anxiety disorder	N
453	3	Caucasian (White)	Latino/Hispanic	Male	1	0	Y	N		Y	Y	N	Y	N	N	N	N	N	N	N	N	N	N	N	N		N	N	NA	N						NA	NA	NA	NA				9	N	N	N		N
454	3	Asian	Latino/Hispanic	Male	1	0	Y	N		N	N	N	N	N	N	N	N	N	N	N	N	N	N	N	N		N	N	NA	N						NA	NA	NA	NA				11	N	N	N		N
455	17	Unreported/Refused to report	Refused	Female	1	1	N	N		Y	Y	Y	Y	Y	Y	Y	Y	N	N	N	N	N	N	N	N		y	N	WIH	N						NA	NA	NA	NA				Unknown	N	N	N	Depression	N
456	7	More Than One Race	Latino/Hispanic	Male	1	0	Y	N		Y	N	N	N	N	Y	N	N	N	N	N	Y	N	N	N	N		N	N	NA	N						NA	NA	NA	NA				83	N	N	N		N
457	16	Black/African American	Latino/Hispanic	Female	1	1																																											**REMOVE** No information regarding COVID-19
458	3	Race Not Reported - Refusal	Refused	Male	1	0																																					39	Y	N	N		N	UNKNOWN WHEN / WHERE /WHY COVID-19 TESTING DONE
459	3	Caucasian (White)	Latino/Hispanic	Male	1	0	Y			N	N	N	N	N	N	N	N	N	N	N	N	N	N	N	N		N	N	NA	N						NA	NA	NA	NA				16	N	N	N		N
460	3	Caucasian (White)	Latino/Hispanic	Male	1	0																																											**REMOVE** UNCLEAR WHY/WHEN COVID-19 TESTING DONE
461	3	Caucasian (White)	Latino/Hispanic	Female	1	0	Y	N		Y	Y	N	N	N	Y	N	N	N	N	N	N	N	N	N	Y	Decreased appetite	N	N	NA	N						NA	NA	NA	NA				69	N	N	N		N
462	3	Caucasian (White)	Latino/Hispanic	Male	1	0	N	N		Y	Y	Y	Y	N	Y	N	N	N	N	N	Y	N	Y	N	N		Y	N	HCH	Y	CXR	05/13/0202	Abnormal	Normal perihilar interstitial prominence which may be seen in the setting of viral bronchiolitis/inflammatory airways. No focal pneumonia		NA	NA	NA	NA				26	Y	N	N		N
463	2	Caucasian (White)	Latino/Hispanic	Male	1	0																																											**REMOVE** UNCLEAR WHY DONE? PRE-OP? PRE-ADMIT?
464	2	More Than One Race	Latino/Hispanic	Male	1	1	Y	N		Y	Y	N	Y	N	Y	N	N	Y	N	N	N	N	Y	N	Y	Decreased appetite	N	N	NA	N						NA	NA	NA	NA				.	N	N	Y	Xerosis cutis	N
465	2	Black/African American	Not Hispanic or Latino	Female	1	0																																											**REMOVE** PRE-OP??? NO INFORMATION RE: TESTING
466	6	Black/African American	Refused	Male	1	1																																											**REMOVE** DENTAL PATIENT ONLY
467	4	More Than One Race	Latino/Hispanic	Male	1	1																																											**REMOVE** DENTAL PATIENT ONLY
468	2	Caucasian (White)	Latino/Hispanic	Male	1	0	N	N		N	N	N	N	N	N	N	N	N	N	N	N	N	N	N	N		Y	Y	HCH	N						NA	NA	NA	NA				.	N	N	N		N
469	2	Caucasian (White)	Latino/Hispanic	Male	1	1	Y	N		N	N	N	N	N	N	N	N	N	N	N	N	N	N	N	N		N	N	NA	N						NA	NA	NA	NA				87	N	N	N		N
470	13	Race Not Reported - Refusal	Latino/Hispanic	Female	1	0																																											**REMOVE** Not seen since 2019
471	2	Caucasian (White)	Latino/Hispanic	Male	1	1	Y	N		Y	N	N	N	N	Y	Y	N	N	N	N	N	N	N	N	N		N	N	NA	N						NA	NA	NA	NA				93	N	N	N		N
472	4	Black/African American	Refused	Female	1	0																																											**REMOVE** DENTAL PATIENT ONLY
473	2	Caucasian (White)	Latino/Hispanic	Male	1	0	N	N		Y	Y	Y	N	N	N	N	N	N	N	N	N	N	N	N	N		Y	N	HCH	Y	CXR	2020-05-20	Normal	Normal		NA	NA	NA	NA				91	Y	N	N		N
474	2	Caucasian (White)	Not Hispanic or Latino	Female	1	0																																											**No COVID-19 tests on records** -> Pre-Op?
475	11	Unreported/Refused to report	Latino/Hispanic	Female	1	0																																											**REMOVE** No COVID-19 relevant visits / results on record
476	16	More Than One Race	Latino/Hispanic	Male	1	0	N	N		Y	Y	Y	N	Y	N	N	N	N	N	N	N	N	N	N	N		Y	N	HCH	Y	CXR	2020-04-10	Normal	Normal		NA	NA	NA	NA				4	N	N	Y	Insomnia, genital herpes	N
477	15	Unreported/Refused to report	Refused	Female	1	0																																											**REMOVE** Dental only
478	5	Unreported/Refused to report	Latino/Hispanic	Female	1	0																																											NO COVID-19 **PRE-OP?**
479	17	Asian	Refused	Female	1	0																																											**REMOVE** Not seen since 2019
480	6	More Than One Race	Latino/Hispanic	Female	1	1																																											**REMOVE** Dental only
481	4	More Than One Race	Latino/Hispanic	Male	1	0																																											**REMOVE** Dental only
482	2	Caucasian (White)	Latino/Hispanic	Male	1	0	N	N		Y	N	N	N	N	N	N	N	N	Y	Y	Y	N	N	N	N		Y	N	HCH	N						NA	NA	NA	NA				45	N	N	N		N
483	2	Caucasian (White)	Latino/Hispanic	Male	1	0	N	N		Y	Y	N	Y	N	N	N	N	N	N	N	N	N	N	N	Y	Ear pain	N	N	NA	N						NA	NA	NA	NA				.	N	N	N		N
484	15	Unreported/Refused to report	Latino/Hispanic	Male	1	1																																											**REMOVE** Patient deactivated; not seen since 2017
485	15	Unreported/Refused to report	Other	Male	1	0																																											**REMOVE** Dental patient only
486	10	More Than One Race	Not Hispanic or Latino	Female	1	0	N	N		Y	N	N	N	N	N	N	N	Y	N	N	Y	N	N	N	Y	Dysuria, increased urinary frequency	N	N	NA	N						NA	NA	NA	NA				90	N	N	N		N
487	3	Caucasian (White)	Latino/Hispanic	Female	1	0	Y	N		Y	Y	N	Y	N	N	Y	Y	N	Y	Y	Y	N	N	N	N		N	N	NA	N						NA	NA	NA	NA				16	N	N	N		N
488	11	Caucasian (White)	Latino/Hispanic	Male	1	0	Y	N		Y	N	N	N	Y	N	N	N	N	N	N	N	N	N	N	N		N	N	NA	N						NA	NA	NA	NA				50	N	N	N		N
489	12	Black/African American	Latino/Hispanic	Female	1	0																																											**REMOVE** No information regarding COVID-19
490	2	Caucasian (White)	Latino/Hispanic	Male	1	0	Y	N		N	N	N	N	N	N	N	N	N	N	N	N	N	N	N	N		N	N	NA	N						NA	NA	NA	NA				.	N	N	Y	Neonatal esophageal reflux, milk allergy	N
491	2	Caucasian (White)	Latino/Hispanic	Female	1	1	N	N		Y	N	N	N	N	Y	N	N	N	N	N	N	N	N	N	Y	Complex febrile seizure	Y	N	HCH	N						NA	NA	NA	NA				99	N	N	N		N
492	2	Unreported/Refused to report	Latino/Hispanic	Male	1	1	Y	N		Y	Y	N	N	N	N	N	N	N	N	N	N	N	N	N	Y	Red eyes	N	N	NA	N						NA	NA	NA	NA				61	N	N	N		N
493	10	Black/African American	Latino/Hispanic	Male	1	0																																											**REMOVE** Unclear why testing done at all with no PCP follow-up regarding results; not seen since Feb 2020
494	13	Black/African American	Latino/Hispanic	Male	1	0																																					93	N	N	Y	Atopic dermatitis, classic migraine without aura, GERD, overanxious d/o	N	**REMOVE** Unclear why testing done at all with no PCP follow-up regarding results; not seen since Feb 2020
495	8	Black/African American	Latino/Hispanic	Male	1	0																																											**REMOVE** Unclear why testing done at all with no PCP follow-up regarding results; not seen since Feb 2020
496	17	More Than One Race	Latino/Hispanic	Male	1	1	Y	N		Y	N	N	N	Y	N	N	N	N	N	N	N	N	N	N	N		N	N	NA	N						NA	NA	NA	NA				41	N	N	N		N
497	16	More Than One Race	Latino/Hispanic	Female	1	0	Y	N		Y	N	N	N	N	N	N	N	N	N	N	N	N	N	N	Y	Pain on palpation of chest	N	N	NA	N						NA	NA	NA	NA				29	N	N	Y	Anemia, depression, migraine headaches	N
498	3	Race Not Reported - Refusal	Refused	Female	1	0	N	N		Y	N	N	N	N	Y	N	Y	N	N	N	N	N	N	N	N		Y	N	HCH	N						NA	NA	NA	NA				99	N	N	N		N
499	3	Unreported/Refused to report	Refused	Male	1	0																																											**REMOVE** DENTAL PATIENT ONLY
500	14	Unreported/Refused to report	Not Hispanic or Latino	Female	1	0																																											**REMOVE** NO INFORMATION RE: COVID-19; LAST SEEN 2019
501	6	More Than One Race	Latino/Hispanic	Female	1	0																																											**REMOVE** DENTAL PATIENT ONLY
502	4	Black/African American	Latino/Hispanic	Male	1	0	N	N		Y	Y	Y	Y	N	N	N	N	N	N	N	N	N	N	Y	N		N	N	HCH	N						NA	NA	NA	NA				23	N	N	Y	Microcephaly, benign ethnic neutropenia, preterm	N
503	2	Unreported/Refused to report	Latino/Hispanic	Female	1	0	N	N		Y	N	N	Y	N	N	N	N	N	N	N	N	N	N	N	Y	"Runny eyes"	N	N	NA	N						NA	NA	NA	NA				84	N	N	N		N
504	2	Caucasian (White)	Latino/Hispanic	Female	1	0	N	N		Y	N	N	N	N	Y	N	N	N	N	N	N	N	Y	N	Y	Tender cervical lymphadenopathy, tachycardia, dehydration	Y	Y	HCH	N						NA	NA	NA	NA				75	N	N	N		N	Diagnosed with infectious mono
505	2	Caucasian (White)	Latino/Hispanic	Female	1	1	Y	N		Y	Y	N	Y	N	Y	N	N	N	N	N	N	N	N	Y	N		N	N	NA	N						NA	NA	NA	NA				40	N	N	N		N
506	15	Unreported/Refused to report	Latino/Hispanic	Female	1	0	N	N		Y	N	N	Y	N	N	N	N	N	Y	N	N	N	N	N	N		N	N	NA	N						NA	NA	NA	NA				.	N	N	N		N
507	2	Caucasian (White)	Latino/Hispanic	Female	1	0	N	N		N	N	N	N	N	N	N	N	N	N	N	N	N	N	N	N		N	Y	HCH	Y	CXR	2020-06-19	Abnormal	Round FB in cervical esophagus at the level of the thoracic inlet		NA	NA	NA	NA				97	N	N	N		N	Consider removing - pre-admission COVID-19 for unrelated cause (FB in esophagus)
508	2	Black/African American	Not Hispanic or Latino	Male	1	0	Y	N		Y	Y	N	N	N	N	N	N	N	N	N	N	N	N	N	N		N	N	NA	N						NA	NA	NA	NA				.	N	N	N		N
509	2	Black/African American	Not Hispanic or Latino	Male	1	0																																											**REMOVE** NO COVID-19 RECORDS ON FILE
510	2	Caucasian (White)	Latino/Hispanic	Male	1	0	N	N		Y	.	.	.	.	Y	.	.	.	.	.	.	.	.	.	N		Y	N	HCH	N						NA	NA	NA	NA				89	N	N	N		N
511	16	Black/African American	Not Hispanic or Latino	Male	1	0																																											**REMOVE** DENTAL PATIENT ONLY
512	2	Caucasian (White)	Latino/Hispanic	Male	1	0																																											**REMOVE** Unclear when/why/where COVID-19 done
513	9	Race Not Reported - Refusal	Not Reported	Male	1	0																																											**REMOVE** DENTAL PATIENT ONLY
514	2	Asian	Not Hispanic or Latino	Male	1	0	Y	N		N	N	N	N	N	N	N	N	N	N	N	N	N	N	N	N		N	N	NA	N						NA	NA	NA	NA				53	N	N	Y	Atopic dermatitis, HbE trait	N
515	9	Unreported/Refused to report	Latino/Hispanic	Female	1	1	Y	N		Y	N	N	N	Y	N	Y	Y	N	N	N	N	N	N	N	N		N	N	NA	N						NA	NA	NA	NA				99	Y	N	N		N
516	2	Caucasian (White)	Other	Female	1	0																																											**REMOVE** No information regarding why/when/where COVID-19 testing done; wasn't seen for thi
517	7	More Than One Race	Latino/Hispanic	Female	1	0	y	N		N	N	N	N	N	N	N	N	N	N	N	N	N	N	N	N		N	N	NA	N						NA	NA	NA	NA				9	N	N	N		N
518	2	Unreported/Refused to report	Latino/Hispanic	Male	1	1	Y	N		Y	Y	N	Y	N	N	N	N	N	N	N	N	N	N	N	N		N	N	NA	N						NA	NA	NA	NA				90	N	N	N		N
519	2	Black/African American	Latino/Hispanic	Male	1	0																																											**REMOVE** Unclear why/when/where COVID-19 testing done
520	2	More Than One Race	Latino/Hispanic	Female	1	1	Y	N		Y	Y	N	Y	N	N	N	N	N	N	N	Y	N	N	N	Y	Decreased appetite	N	N	NA	N						NA	NA	NA	NA				99	N	N	Y	Eczema, hemangioma of skin	N
521	1	Caucasian (White)	Latino/Hispanic	Female	1	0	N	N		Y	N	N	N	N	Y	N	Y	N	N	N	N	N	N	N	N		Y	Y	HCH	N						NA	NA	NA	NA				55	N	N	N		N	Pre-admission for deep space neck infection
522	15	Unreported/Refused to report	Latino/Hispanic	Male	1	1	Y	N		Y	Y	N	N	Y	Y	N	Y	N	N	N	N	Y	N	N	Y	Decreased appetite	N	N	NA	N						NA	NA	NA	NA				57	N	N	N		N
523	4	More Than One Race	Latino/Hispanic	Female	1	0																																											**REMOVE** No COVID-19 related information on chart
524	1	Unreported/Refused to report	Latino/Hispanic	Male	1	0	N	N		Y	N	N	N	N	Y	N	N	N	N	N	N	N	N	N	Y	Decreased appetite	Y	N	HCH	N						NA	NA	NA	NA				.	N	N	N		N
525	16	Unreported/Refused to report	Latino/Hispanic	Male	1	0																																											**REMOVE** DENTAL PATIENT ONLY
526	16	Unreported/Refused to report	Refused	Male	1	0																																											**REMOVE** DENTAL PATIENT ONLY
527	1	Unreported/Refused to report	Latino/Hispanic	Male	1	0																																											**REMOVE** Not seen since Feb 2020
528	17	Race Not Reported - Don't Know	Latino/Hispanic	Female	1	1	N	N		Y	Y	N	N	N	Y	N	Y	N	N	N	N	N	Y	N	N		N	N	NA	N						NA	NA	NA	NA				45	N	N	N		N
529	16	Caucasian (White)	Latino/Hispanic	Female	1	0																																											**REMOVE** Not seen since 2019
530	1	Caucasian (White)	Latino/Hispanic	Female	1	1	Y	N		Y	N	N	N	N	Y	N	N	N	N	N	N	N	N	N	N		N	N	NA	N						NA	NA	NA	NA				.	N	N	N		N
531	17	More Than One Race	Latino/Hispanic	Male	1	0																																											**REMOVE** Not seen since 2018
532	1	Caucasian (White)	Not Hispanic or Latino	Female	1	0	N	N		N	N	N	N	N	N	N	N	N	N	N	N	N	N	N	N		Y	N	NA	N						NA	NA	NA	NA				.	N	Y	Y	Gait disturbance NYD (thought 2/2 leg length discrepancy)	N	Testing in ED due to gait disturbance
533	1	Caucasian (White)	Latino/Hispanic	Male	1	0	N	N		Y	N	Y	Y	N	Y	N	N	N	N	N	N	N	N	N	Y	Decreased appetite	Y	N	HCH	Y	CXR	2020-04-27	Normal			NA	NA	NA	NA				.	N	N	N		N
534	1	More Than One Race	Latino/Hispanic	Male	1	0	N	N		Y	N	N	N	N	Y	N	N	N	N	N	N	N	N	N	N		Y	N	HCH	N						NA	NA	NA	NA				.	N	N	N		N
535	17	Caucasian (White)	Not Hispanic or Latino	Male	1	1																																											**REMOVE** Not seen since 2018
536	1	Caucasian (White)	Not Hispanic or Latino	Male	1	0	N	N		Y	N	Y	N	N	Y	N	N	N	N	N	N	N	N	N	N		Y	N	HCH	N						NA	NA	NA	NA				.	N	N	Y	Microcephaly	N
537	9	Caucasian (White)	Other	Female	1	1	Yes	N	NA	Y	N	N	N	Y	N	N	Y	N	N	N	N	N	N	N	N	NA	N	N	NA	N	NA	NA	NA	NA	No O2	NA	NA	NA	NA	supportive care	sx management	7	56	N	N	N	NA	N
538	12	Caucasian (White)	Latino/Hispanic	Male	1	1	Yes	N	NA	Y	Y	N	N	Y	N	N	Y	N	N	N	N	N	N	N	N	NA	N	N	NA	N	NA	NA	NA	NA	No O2	NA	NA	NA	NA	supportive care	sx management	10	45	N	N	N	NA	N
539	1	Black/African American	Refused	Male	1	0	No	N	NA	Y	N	N	N	N	N	N	N	N	N	N	Y	N	N	N	N	NA	N	N	NA	N	NA	NA	NA	NA	No O2	NA	NA	NA	NA	none	NA	NA		N	N	N	NA	N
540	1	Caucasian (White)	Latino/Hispanic	Female	1	0	No	N	NA	Y	Y	N	N	N	Y	N	N	N	N	N	N	N	N	N	Y	red eyes	N	N	NA	N	NA	NA	NA	NA	No O2	NA	NA	NA	NA	other antibiotics	conjunctivitis	7	NA	N	N	N	Down syndrome	N
541	13	Unreported/Refused to report	Refused	Female	1	0	Yes	N	NA	Y	N	N	N	N	N	N	Y	N	N	N	N	N	N	N	N	NA	N	N	NA	N	NA	NA	NA	NA	No O2	NA	NA	NA	NA	none	NA	NA	94	N	N	N	obesity	N
542	1	Caucasian (White)	Latino/Hispanic	Female	1	0	No	N	NA	Y	N	N	N	N	Y	N	N	N	N	Y	N	N	N	N	N	NA	Y	N	HCH	N	NA	NA	NA	NA	No O2	NA	NA	NA	NA	supportive care	sx management	5	NA	N	N	N	NA	N
543	8	Unreported/Refused to report	Latino/Hispanic	Female	1	1	Yes	N	NA	N	N	N	N	N	N	N	N	N	N	N	N	N	N	N	N	NA	N	N	NA	N	NA	NA	NA	NA	No O2	NA	NA	NA	NA	supportive care	sx management	10	88	N	Y	N	NA	N
544	4	Unreported/Refused to report	Latino/Hispanic	Male	1	0	Yes	N	NA	Y	N	N	N	N	N	N	N	N	N	N	Y	N	N	N	N	NA	N	N	NA	N	NA	NA	NA	NA	No O2	NA	NA	NA	NA	supportive care	sx management	10	24	N	N	N	NA	N
545	17	Race Not Reported - Refusal	Latino/Hispanic	Female	1	0	No	N	NA	N	N	N	N	N	N	N	N	N	N	N	N	N	N	N	N	NA	N	Y	HCH	Y	NA	NA	abnormal	left ovarian masss	No O2	2020-05-21	2020-05-21	NA	NA	other antibiotics	sx management	1	93	N	N	N	NA	N	preop COVID sx for removal of ovarian mass
546	1	Caucasian (White)	Latino/Hispanic	Female	1	0	No	N	NA	Y	N	N	N	N	Y	N	N	N	N	N	N		N	N	Y	ear pain	Y	N	HCH	N	NA	NA	NA	NA	No O2	NA	NA	NA	NA	other antibiotics	otitis media	10	NA	N	N	N	NA	N
547	17	Unreported/Refused to report	Latino/Hispanic	Female	1	0	No	N	NA	Y	N	Y	N	N	N	Y	Y	N	N	N	N	N	Y	N	N	NA	N	N	NA	N	NA	NA	NA	NA	No O2	NA	NA	NA	NA	none	NA	NA	89	N	N	N	NA	N
548	17	Black/African American	Other	Male	1	0	No	N	NA	Y	N	N	N	N	N	N	N	N	N	N	N	N	N	N	Y	back pain	Y	Y	HCH	Y	CXR	2020-05-04	normal	NA	No O2	NA	NA	NA	NA	supportive care	sx management	1	64	N	N	N	Hb SC disease	N
549	9	Race Not Reported - Refusal	Latino/Hispanic	Male	1	0	No	N	NA	Y	N	N	N	N	N	N	N	N	N	Y	N	N	N	N	N	NA	Y	N	HCH	N	NA	NA	NA	NA	No O2	NA	NA	NA	NA	supportive care	sx management	5	70	Y	N	N	NA	N
550	1	Caucasian (White)	Latino/Hispanic	Female	1	0	No	N	NA	Y	N	N	N	N	Y	N	N	N	N	Y	N	N	N	N	N	NA	Y	N	HCH	N	NA	NA	NA	NA	No O2	NA	NA	NA	NA	other antibiotics	otitis media	10	NA	N	N	N	NA	N
551	13	More Than One Race	Latino/Hispanic	Male	1	0																																											*REMOVE*, no evidence of COVID testing/sx, not a primary care pt at PCHC
552	4	Unreported/Refused to report	Refused	Male	1	0																																											*REMOVE*, no evidence of COVID testing/sx, not a primary care pt at PCHC
553	1	Caucasian (White)	Latino/Hispanic	Female	1	0	Yes	N	NA	Y	N	N	N	N	N	N	N	N	N	N	Y	N	N	N	N	NA	N	N	NA	N	NA	NA	NA	NA	No O2	NA	NA	NA	NA	none	NA	NA	NA	N	N	N	NA	N
554	2	More Than One Race	Latino/Hispanic	Female	1	0																																											*REMOVE*, no evidence of COVID testing/sx, not a primary care pt at PCHC
555	1	Caucasian (White)	Latino/Hispanic	Female	1	0	No	N	NA	Y	N	N	N	N	Y	N	N	N	N	N	N	N	N	N	N	NA	Y	N	HCH	N	NA	NA	NA	NA	No O2	NA	NA	NA	NA	supportive care	sx management	5	NA	N	N	N	NA	N
556	16	More Than One Race	Not Reported	Male	1	0																																											*REMOVE*, never seen at PCHC for primary, just dental, no evidence of COVID testing
557	1	Caucasian (White)	Latino/Hispanic	Male	1	0	No	N	NA	Y	N	N	Y	N	Y	Y	N	N	N	N	Y	N	N	N	N	NA	N	N	NA	N	NA	NA	NA	NA	No O2	NA	NA	NA	NA	supportive care	sx management	30	NA	N	N	N	NA	N
558	1	Caucasian (White)	Latino/Hispanic	Male	1	0																																											*REMOVE* no evidence of COVID sx/testing
559	1	Caucasian (White)	Latino/Hispanic	Male	1	1	Yes	N	NA	Y	Y	N	N	N	Y	N	N	N	N	N	N	N	N	N	Y	ear pain	N	N	NA	N	NA	NA	NA	NA	No O2	NA	NA	NA	NA	none	NA	NA	NA	N	N	N	NA	N
560	1	Black/African American	Latino/Hispanic	Female	1	0	No	N	NA	N	N	N	N	N	N	N	N	N	N	N	N	N	N	N	N	NA	N	Y	HCH	N	NA	NA	NA	NA	No O2	NA	NA	NA	NA	none	NA	NA	NA	N	N	N	NA	N	preop COVID screen for myringotomy and tube placement
561	10	More Than One Race	Latino/Hispanic	Male	1	0	No	N	NA	Y	N	N	N	N	N	Y	Y	N	N	N	N	N	N	N	N	NA	N	N	NA	N	NA	NA	NA	NA	No O2	NA	NA	NA	NA	none	NA	NA	96	N	N	N	obesity	N
562	1	Caucasian (White)	Not Hispanic or Latino	Male	1	0	No	N	NA	Y	N	N	N	N	Y	N	N	N	N	N	N	N	N	N	N	NA	Y	N	HCH	N	NA	NA	NA	NA	No O2	NA	NA	NA	NA	supportive care	sx management	5	NA	N	N	N	NA	N
563	15	Caucasian (White)	Latino/Hispanic	Female	1	0	Yes	N	NA	Y	Y	N	Y	N	N	Y	Y	N	N	N	Y	N	N	N	Y	chills	N	N	NA	N	NA	NA	NA	NA	No O2	NA	NA	NA	NA	supportive care	sx management	10	91	N	Y	N	obesity	N
564	1	Caucasian (White)	Latino/Hispanic	Female	1	0	No	N	NA	Y	N	Y	N	N	Y	N	N	Y	N	Y	Y	N	N	N	N	NA	Y	N	HCH	Y	CXR	2020-05-27	normal	NA	No O2	NA	NA	NA	NA	supportive care	sx management	5	NA	N	N	N	NA	N	Salmonella gastroenteritis
565	1	Caucasian (White)	Latino/Hispanic	Male	1	0	No	N	NA	Y	N	N	N	N	Y	N	N	Y	N	Y	Y	N	N	N	N	NA	Y	N	NA	N	NA	NA	NA	NA	No O2	NA	NA	NA	NA	none	NA	N	NA	N	N	N	NA	N
566	1	Caucasian (White)	Not Hispanic or Latino	Female	1	0	No	N	NA	Y	Y	N	Y	N	Y	N	N	N	N	N	N	N	N	N	Y	red eyes	N	N	NA	N	NA	NA	NA	NA	No O2	NA	NA	NA	NA	supportive care	sx management	30	NA	N	N	N	NA	N
567	1	Caucasian (White)	Not Hispanic or Latino	Female	1	0	No	N	NA	N	N	N	N	N	N	N	N	N	N	N	N	N	N	N	N	NA	N	Y	HCH	N	NA	NA	NA	NA	Vent	2020-06-11	2020-06-11	NA	NA	none	NA	NA	NA	N	N	N	NA	N	preop COVID sx for corrective eye surgery
568	1	Caucasian (White)	Latino/Hispanic	Male	1	0	Yes	N	NA	N	N	N	N	N	N	N	N	N	N	N	N	N	N	N	N	NA	N	N	NA	N	NA	NA	NA	NA	No O2	NA	NA	NA	NA	none	NA	NA	NA	N	N	N	NA	N	asx testing in the setting of prior cough x3 and COVID+ mom, RIDOH called to inform presumptive positive lab test (HH) was negative
569	4	Unreported/Refused to report	Latino/Hispanic	Male	1	0	No	N	NA	Y	N	N	N	N	Y	N	Y	N	N	N	N	N	Y	Y	Y	ear pain	N	N	NA	N	NA	NA	NA	NA	No O2	NA	NA	NA	NA	supportive care	sx management	7	85	N	Y	N	NA	N
570	1	Black/African American	Not Hispanic or Latino	Female	1	0																																											*REMOVE*, no COVID sx/testing, last seen by PCP 3/2019
571	1	Caucasian (White)	Latino/Hispanic	Female	1	0	No	N	NA	Y	N	N	N	N	Y	N	N	N	N	N	N	N	N	N	Y	poor appetite, oliguria	Y	N	HCH	N	NA	NA	NA	NA	No O2	NA	NA	NA	NA	none	NA	NA	NA	N	N	N	NA	N
572	3	More Than One Race	Latino/Hispanic	Male	1	0	No	N	NA	N	N	N	N	N	N	N	N	N	N	N	N	N	N	N	N	NA	N	Y	HCH	Y	NA	2020-03-31	normal	NA	No O2	NA	NA	NA	NA	none	NA	NA	90	N	N	N	ALL	N	port removal with fluroscopy
573	2	More Than One Race	Latino/Hispanic	Male	1	1																																											*REMOVE*, no evidence of COVID sx/testing, no PCHC PCP
574	16	Unreported/Refused to report	Latino/Hispanic	Female	1	0	No	N	NA	N	N	N	N	N	N	N	N	N	N	N	N	N	N	N	N	NA	N	Y	WIH	N	NA	NA	NA	NA	No O2	NA	NA	NA	NA	supportive care	L & D	1	95	N	N	N	NA	N	universal COVID screening of pregnant patient at delivery
575	1	More Than One Race	Latino/Hispanic	Male	1	0	No	N	NA	Y	N	N	N	N	Y	N	N	N	N	N	N	N	N	N	Y	seizure	Y	N	HCH	N	NA	NA	NA	NA	No O2	NA	NA	NA	NA	supportive care	sx mangement	5	NA	N	N	N	NA	N	febrile seizure
576	15	Race Not Reported - Refusal	Latino/Hispanic	Female	1	0	No	N	NA	Y	N	N	N	N	N	N	N	Y	N	N	N	N	N	N	Y	poor appetite	N	Y	HCH	N	NA	NA	NA	NA	No O2	2020-06-02	2020-06-02	NA	NA	supportive care	pain control	2	99	N	N	N	obesity	N	outpatient appy diagnosed, admitted for lap appy
577	17	Unreported/Refused to report	Latino/Hispanic	Female	1	0																																											*REMOVE*, no evidence of COVID sx/testing, no PCHC PCP
578	15	Race Not Reported - Refusal	Refused	Male	1	0	Yes	N	NA	Y	N	N	N	N	N	Y	N	N	N	N	N	N	Y	N	N	N	N	N	NA	N	NA	NA	NA	NA	No O2	NA	NA	NA	NA	none	NA	NA	95	N	N	N	obesity	N
579	1	Caucasian (White)	Not Hispanic or Latino	Male	1	0	No	N	NA	N	N	N	N	N	N	N	N	N	N	N	N	N	N	N	N	N	Y	Y	HCH	N	NA	NA	NA	NA	No O2	NA	NA	NA	NA	supportive care	burn care	5	NA	N	N	N	NA	N
580	1	Unreported/Refused to report	Latino/Hispanic	Female	1	0	No	N	NA	Y	N	N	Y	Y	Y	N	N	N	N	N	N	N	N	N	N	N	N	N	NA	N	NA	NA	NA		No O2	NA	NA	NA	NA	supportive care	sx management	30	NA	N	N	N	NA	N
581	1	Caucasian (White)	Latino/Hispanic	Female	1	0	No	N	NA	Y	N	N	N	N	Y	N	N	N	N	N	N	N	N	N	Y	poor appetite	Y	N	HCH	N	NA	NA	NA	NA	No O2	NA	NA	NA	NA	supportive care	sx management	5	NA	N	N	N	NA	N
582	15	Race Not Reported - Refusal	Refused	Male	1	0																																											*REMOVE*, no evidence of COVID sx/testing, no PCHC PCP
583	1	Caucasian (White)	Latino/Hispanic	Male	1	1	No	N	NA	Y	N	N	N	N		Y	N	N	N	N	N	N	N	N	N	NA	Y	N	HCH	N	NA	NA	NA	NA	No O2	NA	NA	NA	NA	supportive care	sx management	5	NA	N	N	N	NA	N	lab report states NEGATIVE COVID on 4/12, pediatrician states that test is positive in note
584	6	Unreported/Refused to report	Latino/Hispanic	Female	1	0	Yes	N	NA	Y	Y	N	N	Y	Y	Y	N	N	N	N	N	N	N	N	N	NA	N	N	NA	N	NA	NA	NA	NA	No O2	NA	NA	NA	NA	supportive care	sx management	10	95	N	N	N	obesity	N
585	11	More Than One Race	Latino/Hispanic	Female	1	1																																											*REMOVE*, no evidence of COVID sx/testing, no PCHC PCP
586	1	Caucasian (White)	Latino/Hispanic	Female	1	1	Yes	N	NA	Y	Y	Y	N	N	Y	N	N	N	N	N	N	N	N	N	Y	poor appetite	Y	N	HCH	N	NA	NA	NA	NA	No O2	NA	NA	NA	NA	supportive care	tachycardia/low volume in ED		NA	N	N	N	NA	N
587	3	More Than One Race	Latino/Hispanic	Male	1	0																																											*REMOVE*, no evidence of COVID sx/testing, no PCHC PCP
588	1	Unreported/Refused to report	Latino/Hispanic	Male	1	0	No	N	NA	Y	N	N	N	N	Y	N	N	N	N	N	N	N	N	Y	N	NA	Y	N	HCH	N	NA	NA	NA	NA	No O2	NA	NA	NA	NA	none	NA	NA	NA	N	N	N	NA	N
589	1	Caucasian (White)	Latino/Hispanic	Male	1	1	No	N	NA	Y	N	N	N	N	Y	N	Y	N	N	Y	Y	N	N	Y	Y	poor appetite	Y	Y	HCH	Y	NA	2020-06-14	normal	NA	No O2	NA	NA	NA	NA	supportive care	sx management	2	NA	N	N	N	NA	N	echo performed and WNL, admitted for MIS-C rule out
590	1	Unreported/Refused to report	Latino/Hispanic	Male	1	0	No	N	NA	Y	N	N	Y	N	Y	N	N	N	N	N	N	N	N	N	N	NA	N	N	NA	N	NA	NA	NA	NA	No O2	NA	NA	NA	NA	supportive care	sx management	30	NA	N	N	N	NA	N	patient was presumed COVID positive on 4/26 as both parents tested positive, tested for daycare x3w later and negative NP swab
591	3	More Than One Race	Not Hispanic or Latino	Female	1	1																																											*REMOVE*, no evidence of COVID sx/testing
592	2	More Than One Race	Latino/Hispanic	Female	1	0																																											*REMOVE*, no evidence of COVID sx/testing, no PCHC PCP
593	1	Caucasian (White)	Latino/Hispanic	Female	1	1	Yes	N	NA	Y	Y	N	Y	N	Y	N	N	N	N	N	N	N	N	N	N	NA	N	N	NA	N	NA	NA	NA	NA	No O2	NA	NA	NA	NA	none	NA	NA	NA	N	N	N	NA	N
594	12	More Than One Race	Not Hispanic or Latino	Male	1	0	No	N	NA	N	N	N	N	N	N	N	N	N	N	N	N	N	N	N	N	NA	N	Y	HCH	N	NA	NA	NA	NA	No O2	NA	NA	NA	NA	none	NA	NA	80	N	N	N	NA	N	preop COVID testing for orichdopexy
595	1	Caucasian (White)	Latino/Hispanic	Male	1	1	Yes	N	NA	Y	Y	N	Y	N	Y	N	N	N	N	N	N	N	N	N	Y	sneezing	N	N	NA	N	NA	NA	NA	NA	No O2	NA	NA	NA	NA	supportive care	sx management	30	NA	N	N	N	NA	N	delayed immunization schedule/very behind on shots
596	1	Caucasian (White)	Latino/Hispanic	Male	1	0	No	N	NA	Y	N	N	N	N	Y	N	N	N	N	N	N	N	N	N	Y	wheezing	Y	N	NA	N	NA	NA	NA	NA	No O2	NA	NA	NA	NA	supportive care	sx management	30	NA	N	N	N	NA	N
597	13	More Than One Race	Not Hispanic or Latino	Female	1	1	unknown	unknown		unknown																	N	N	NA	N	NA	NA	NA	NA	No O2	NA	NA	NA	NA	none	NA	NA	9	N	N	N	NA	N	positive test result imported into EHR but family never outreached, last visit with PCP on 6/4/19
598	7	Unreported/Refused to report	Latino/Hispanic	Male	1	0	no	N	NA	Y	Y	N	Y	N	Y	N	N	N	N	N	N		N	N	Y	itchy eyes	N	N	NA	N	NA	NA	NA	NA	No O2	NA	NA	NA	NA	supportive care	sx management	10	91	N	Y	N	obesity	N
599	1	Caucasian (White)	Not Hispanic or Latino	Female	1	0	No	N	NA	Y	N	N	N	N	Y	N	N	N	N	Y	Y	N	N	N	Y	oliguria	Y	N	HCH	N	NA	NA	NA	NA	No O2	NA	NA	NA	NA	none	NA	NA	NA	N	N	N	NA	N
600	5	More Than One Race	Not Hispanic or Latino	Female	1	1	Yes	N	NA	Y	N	N	N	N	Y	Y	N	N	N	N	N	N	Y	N	N	NA	N	N	NA	N	NA	NA	NA	NA	No O2	NA	NA	NA	NA	supportive care	sx management	15	93	N	N	N	obesity	N
601	1	Caucasian (White)	Latino/Hispanic	Male	1	1	No	N	NA	Y	Y	N	N	N	Y	N	N	N	N	N	N	N	N	N	Y	oral vesicles, sneezing	Y	N	HCH	N	NA	NA	NA	NA	No O2	NA	NA	NA	NA	supportive care	sx management	10	NA	N	N	N	NA	N
602	3	Race Not Reported - Refusal	Refused	Female	1	0	Yes	N	NA	Y	Y	N	N	N	N	N	N	N	N	N	N	N	N	N	N	NA	Y	N	HCH	N	NA	NA	NA	NA	No O2	NA	NA	NA	NA	supportive care	sx management	10	66	N	N	N	NA	N
603	16	More Than One Race	Latino/Hispanic	Male	1	1	Yes	N	NA	Y	N	N	N	N	N	Y	N	N	N	N	N	N	N	N	Y	burning and inflamed nares	N	N	NA	N	NA	NA	NA	NA	No O2	NA	NA	NA	NA	none	NA	NA		N	N	N	NA	N
604	12	More Than One Race	Latino/Hispanic	Female	1	1	Yes	N	NA	Y	N	N	Y	Y	N	N	N	N	N	N	N	Y	N	N	N	NA	N	N	NA	N	NA	NA	NA	NA	No O2	NA	NA	NA	NA	none	NA	NA		N	N	N	NA	N
605	14	More Than One Race	Latino/Hispanic	Male	1	0	Yes	N	NA	Y	N	N	N	Y	N	N	N	N	N	N	N	N	N	N	N	NA	N	N	NA	N	NA	NA	NA	NA	No O2	NA	NA	NA	NA	none	NA	NA		N	N	N	NA	N
606	13	More Than One Race	Latino/Hispanic	Female	1	1	Yes	N	NA	Y	N	N	N	N	Y	Y	Y	N	N	N	N	N	Y	N	N	NA	N	N	NA	N	NA	NA	NA	NA	No O2	NA	NA	NA	NA	none	NA	NA	76	N	N	N	NA	N
607	7	More Than One Race	Latino/Hispanic	Male	1	1	Yes	N	NA	Y	Y	N	N	N	N	Y	Y	N	N	N	N	N	Y	N	N	NA	N	N	NA	N	NA	NA	NA	NA	No O2	NA	NA	NA	NA	none	sx management	NA	50	N	N	N	NA	N
608	1	Caucasian (White)	Latino/Hispanic	Male	1	0	No	N	NA	Y	N	N	N	N	Y	N	N	N	N	N	N	N	Y	N	N	NA	Y	N	HCH	N	NA	NA	NA	NA	No O2	NA	NA	NA	NA	none	NA	NA	NA	N	N	N	NA	N
609	1	Caucasian (White)	Latino/Hispanic	Female	1	1	Yes	N	NA	Y	Y	N	N	N	Y	N	N	N	N	N	N	N	N	N	N	NA	N	N	NA	N	NA	NA	NA	NA	No O2	NA	NA	NA	NA	supportive care	sx management	10	NA	N	N	N	NA	N
610	3	Caucasian (White)	Latino/Hispanic	Female	1	0	No	N	NA	Y	N	N	N	N	Y	Y	N	N	N	N	N	N	N	N	Y	diplopia	Y	N	HCH	Y	CT	2020-06-06	normal	NA	No O2	NA	NA	NA	NA	none	NA	NA	80	N	N	N	NA	N	brain MRI with hydrocephalus
611	0	Caucasian (White)	Latino/Hispanic	Male	1	0	No	N	NA	Y	N	N	N	N	Y	N	N	N	N	N	N	N	N	N	N	NA	Y	N	HCH	N	NA	NA	NA	NA	No O2	NA	NA	NA	NA	supportive care	sx management	5	NA	N	N	N	NA	N
612	4	More Than One Race	Not Reported	Male	1	0																																											*REMOVE*, no COVID sx/testing on file, no PCHC PCP
613	0	More Than One Race	Not Hispanic or Latino	Male	1	0	No	N	NA	Y	Y	Y	N	N	Y	N	N	N	N	N	N	N	N	N	N	NA	N	N	NA	N	NA	NA	NA	NA	No O2	NA	NA	NA	NA	none	NA	NA	NA	Y	N	Y	Downs Syndrome, laryngomalacia, RAD	N
614	0	Caucasian (White)	Latino/Hispanic	Male	1	0	No	N	NA	Y	N	N	N	N	Y	N	N	N	Y	Y	Y	N	N	N	N	NA	Y	N	HCH	Y	CXR	2020-06-13	normal	NA	No O2	NA	NA	NA	NA	supportive care	sx management	10	NA	N	N	N	NA	N	Yersnia gastroenteritis
615	12	Caucasian (White)	Latino/Hispanic	Female	1	0																																											*REMOVE*, no COVID sx/testing on file, no PCHC PCP
616	10	Caucasian (White)	Latino/Hispanic	Male	1	1	Yes	N	NA	Y	Y	N	N	N	N	Y	N	N	N	N	N	N	N	N	N	NA	N	N	NA	N	NA	NA	NA	NA	No O2	NA	NA	NA	NA	none	NA	NA	65	Y	N	N	NA	N	no positive COVID result in chart; only documentaiton is provider statement in note
617	8	Black/African American	Latino/Hispanic	Female	1	0	No	N	NA	Y	N	N	N	N	N	N	N	N	N	N	Y	N	N	N	Y	poor appetite	N	N	NA	N	NA	NA	NA	NA	No O2	NA	NA	NA	NA	none	NA	NA	30	Y	N	N	NA	N
618	5	Caucasian (White)	Latino/Hispanic	Female	1	1	Yes	N	NA	Y	Y	Y	N	N	Y	N	Y	Y	N	N	N	N	Y	N	Y	eye pain	N	N	NA	N	NA	NA	NA	NA	No O2	NA	NA	NA	NA	supportive care	sx management	30	69	Y	N	N	N	N	no lab documentation of positive test result; only a "call from RIDOH stating COVID is positive" per parent
619	3	More Than One Race	Latino/Hispanic	Male	1	0																																											*REMOVE*, no COVID sx or testing, no PCHC PCP
620	17	More Than One Race	Latino/Hispanic	Female	1	0	Yes	N	NA	Y	Y	N	N	N	N	Y	N	N	N	N	N	N	N	N	N	NA	N	N	NA	N	NA	NA	NA	NA	No O2	NA	NA	NA	NA	none	NA	NA	58	N	N	N	NA	N
621	0	Caucasian (White)	Latino/Hispanic	Male	1	0	No	N	NA	Y	N	N	N	N	Y	N	N	N	N	N	N	N	N	N	Y	poor appetite, oliguria	Y	N	HCH	N	NA	NA	NA	NA	No O2	NA	NA	NA	NA	supportive care	sx management	30	NA	N	N	N	NA	N
622	0	Caucasian (White)	Latino/Hispanic	Female	1	0	No	N	NA	Y	N	N	N	N	Y	N	N	N	N	Y	N	N	N	N	Y	oliguria	Y	N	HCH	N	NA	NA	NA	NA	No O2	NA	NA	NA	NA	supportive care	sx management	30	NA	N	N	N	NA	N
623	12	Caucasian (White)	Not Hispanic or Latino	Female	1	0																																											*REMOVE* no record of COVID testing/sx
624	0	Caucasian (White)	Latino/Hispanic	Female	1	0	No	N	NA	N	N	N	N	N	N	N	N	N	N	N	N	N	N	N	N	NA	N	Y	HCH	N	NA	NA	NA	NA	No O2	NA	NA	NA	NA	none	NA	NA	NA	N	N	N	NA	N	eye surgery pre-op for congenital esotropia
625	15	Caucasian (White)	Latino/Hispanic	Female	1	0																																											*REMOVE* no record of COVID testing/sx, no PCP at PCHC
626	0	Caucasian (White)	Not Hispanic or Latino	Female	1	0	No	N	NA	Y	N	N	Y	N	Y	N	N	N	N	N	Y	N	N	N	N	NA	Y	N	HCH	N	NA	NA	NA	NA	No O2	NA	NA	NA	NA	supportive care	sx management	10	NA	N	N	N	NA	N
627	0	Caucasian (White)	Not Hispanic or Latino	Female	1	1	Yes	N	NA	Y	Y	N	N	N	Y	N	N	N	N	N	N	N	Y	N	N	NA	N	N	NA	N	NA	NA	NA	NA	No O2	NA	NA	NA	NA	none	NA	NA	NA	N	N	Y	h/o bronchiolitis and PNA	N
628	0	Caucasian (White)	Latino/Hispanic	Female	1	0	Yes	N	NA	Y	N	N	N	N	Y	N	N	N		Y	Y	N	N	Y	Y	poor appetite	Y	N	HCH	N	NA	NA	NA	NA	No O2	NA	NA	NA	NA	supportive care	sx management	5	NA	N	N	N	NA	N
629	16	More Than One Race	Latino/Hispanic	Female	1	1	Yes	N	NA	Y	Y	N	Y	Y	N	Y	N	N	N	N	N	N	Y	N	N	NA	N	N	NA	N	NA	NA	NA	NA	No O2	NA	NA	NA	NA	supportive care	sx management	30	68	N	Y	N	NA	N
630	13	More Than One Race	Latino/Hispanic	Female	1	0																																											*REMOVE*, no evidence of COVID testing, no PCHC PCP
631	1	Race Not Reported - Refusal	Latino/Hispanic	Female	1	0	No	N	NA	Y	Y	N	Y	N	Y	N	N	N	N	N	N	N	N	N	N	NA	Y	N	HCH	N	NA	NA	NA	NA	No O2	NA	NA	NA	NA	supportive care	sx management	10	NA	N	N	N	atrial septal defect	N
632	0	Caucasian (White)	Latino/Hispanic	Male	1	1	Yes	N	NA	Y	Y	N	Y	N	Y	N	N	N	N	N	N	N	N	N	Y	oliguria	Y	N	HCH	N	NA	NA	NA	NA	No O2	NA	NA	NA	NA	supportive care	sx management	5	NA	Y	N	N	NA	N	RAD/bronchiolitis + COVID
633	0	Caucasian (White)	Other	Male	1	0	unknown	N	NA	Y	N	N	N	N	Y	N	N	N	N	Y	Y	N	N	N	N	NA	Y	N	HCH	N	NA	NA	NA	NA	No O2	NA	NA	NA	NA	none	NA	NA	NA	N	N	N	NA	N
634	0	Black/African American	Not Hispanic or Latino	Female	1	0	No	N	NA	Y	N	N	N	N	N	N	N	N	N	N	N	N	N	N	Y	conjunctivitis	Y	N	HCH	Y	CXR	2020-05-27	normal	NA	No O2	NA	NA	NA	NA	supportive care	allergic conjunctivitis	14	NA	N	Y	N	NA	N	unclear why COVID testing was performed for this presentation
635	1	Caucasian (White)	Latino/Hispanic	Male	1	0	No	N	NA	Y	N	N	N	N	N	N	N	N	N	N	N	N	N	Y	N	NA	Y	N	HCH	N	NA	NA	NA	NA	No O2	NA	NA	NA	NA	supportive care	sx management	30	NA	N	N	N	NA	N	presented with rash in ED and tested for COVID, atopic dermatitis
636	0	Caucasian (White)	Latino/Hispanic	Female	1	1	No	N	NA	Y	Y	N	Y	N	Y	N	N	N	N	N	N	N	N	N	Y	poor appetite	N	N	NA	N	NA	NA	NA	NA	No O2	NA	NA	NA	NA	supportive care	sx management	5	NA	N	N	N	NA	N
637	0	Caucasian (White)	Latino/Hispanic	Male	1	1	Yes	N	NA	Y	N	N	N	N	Y	N	N	N	N	N	N	N	N	N	N	NA	Y	N	HCH	N	NA	NA	NA	NA	No O2	NA	NA	NA	NA	supportive care	sx management	30	NA	N	N	N	NA	N
638	0	Caucasian (White)	Not Hispanic or Latino	Female	1	0	No	N	NA	Y	Y	N	Y	N	Y	N	N	N	N	N	N	N	N	Y	N	NA	N	N	NA	N	NA	NA	NA	NA	No O2	NA	NA	NA	NA	supportive care	sx management	10	NA	N	N	N	NA	N
639	12	More Than One Race	Latino/Hispanic	Male	1	0	No	N	NA	Y	N	Y	Y	N	N	Y	N	N	Y	Y	N	Y	Y	N	N	NA	N	N	NA	N	NA	NA	NA	NA	No O2	NA	NA	NA	NA	supportive care	sx management	5	44	N	Y	N	NA	N
640	0	Caucasian (White)	Latino/Hispanic	Female	1	0	No	N	NA	Y	N	N	N	N	N	N	N	N	N	N	N	N	N	Y	N	NA	Y	N	HCH	N	NA	NA	NA	NA	No O2	NA	NA	NA	NA	none	NA	NA	NA	N	N	N	NA	N	contact derm, recieved COVID tested in ED at presentatiion
641	0	Race Not Reported - Don't Know	Latino/Hispanic	Male	1	0	No	N	NA	Y	N	N	N	N	Y	N	N	N	N	Y	N	N	N	N	N	NA	Y	N	HCH	N	NA	NA	NA	NA	No O2	NA	NA	NA	NA	none	NA	NA	NA	N	N	N	NA	N
642	15	Caucasian (White)	Latino/Hispanic	Female	1	0	Yes	N	NA	Y	N	N	N	N	N	Y	Y	N	Y	N	N	N	N	N	N	NA	N	N	NA	N	NA	NA	NA	NA	No O2	NA	NA	NA	NA	none	NA	NA	47	N	N	N	NA	N
643	1	Unreported/Refused to report	Refused	Male	1	0																																											*REMOVE*, empty chart, no PCHC visit to date
644	6	Caucasian (White)	Latino/Hispanic	Female	1	1	Yes	N	NA	Y	N	N	N	N	Y	N	N	N	N	N	N	N	N	N	N	NA	N	N	NA	N	NA	NA	NA	NA	No O2	NA	NA	NA	NA	supportive care	sx management	10	58	N	N	N	NA	N
645	1	Caucasian (White)	Latino/Hispanic	Female	1	1	Yes	N	NA	Y	N	N	N	N	Y	N	N	N	N	N	N	N	N	N	N	NA	N	N	NA	N	NA	NA	NA	NA	No O2	NA	NA	NA	NA	none	NA	NA	NA	N	N	N	NA	N
646	17	Unreported/Refused to report	Latino/Hispanic	Male	1	1	Yes	N	NA	N	N	N	N	N	N	N	N	N	N	N	N	N	N	N	N	NA	N	N	NA	N	NA	NA	NA	NA	No O2	NA	NA	NA	NA	none	NA	NA	79	N	N	N	NA	N	asymptomatic COVID infection; patient screen to assess childcare needs in a positive COVID household
647	0	Caucasian (White)	Latino/Hispanic	Female	1	0	No	N	NA	Y	N	N	N	N	Y	N	N	N	N	N	Y	N	N	N	Y	febrile seizure	Y	N	HCH	N	NA	NA	NA	NA	No O2	NA	NA	NA	NA	supportive care	sx management	5	NA	N	N	N	NA	N	febrile seizure in the setting of non-COVID viral illness
648	0	Caucasian (White)	Refused	Female	1	0	unknown	N	NA	Y	N	N	N	N	Y	N	N	N	N	N	N	N	N	N	N	NA	Y	N	HCH	N	NA	NA	NA	NA	No O2	NA	NA	NA	NA	supportive care	sx management	5	NA	N	N	N	NA	N
649	0	Caucasian (White)	Not Hispanic or Latino	Male	1	0	No	N	NA	Y	N	N	N	N	N	N	N	N	N	Y	N	N	N	N	N	NA	Y	N	HCH	N	NA	NA	NA	NA	No O2	NA	NA	NA	NA	supportive care	sx management	5	NA	N	N	N	NA	N
650	0	Black/African American	Refused	Male	1	0	Yes	N	NA	Y	N	Y	N	N	N	N	N	N	N	N	N	N	N	N	Y	oliguria	Y	N	HCH	N	NA	NA	NA	NA	No O2	NA	NA	NA	NA	none	NA	NA	NA	N	N	N	NA	N
651	15	Race Not Reported - Don't Know	Latino/Hispanic	Male	1	1	Yes	N	NA	Y	Y	Y	N	Y	N	N	Y	N	N	N	N	Y	Y	N	N	NA	N	N	NA	N	NA	NA	NA	NA	No O2	NA	NA	NA	NA	supportive care	sx management	30	10	N	N	N	NA	N	HH COVID lab result; presumptive positive by serology based on community prevalence
652	4	Race Not Reported - Don't Know	Latino/Hispanic	Male	1	0	Yes	N	NA	Y	N	N	N	N	N	Y	N	N	N	N	N	N	N	N	N	NA	N	N	NA	N	NA	NA	NA	NA	No O2	NA	NA	NA	NA	none	NA	NA	42	N	N	N	NA	N
653	2	Black/African American	Not Hispanic or Latino	Male	1	0																																											*REMOVE*, no PCP, no COVID data
654	0	Caucasian (White)	Latino/Hispanic	Male	1	1	unknown	Y	CT	Y	N	N	N	N	Y	N	N	N	N	N	N	N	Y	N	N	NA	Y	N	HCH	N	NA	NA	NA	NA	No O2	NA	NA	NA	NA	supportive care	sx management	10	NA	N	N	N	NA	N
655	0	Caucasian (White)	Latino/Hispanic	Female	1	0	Y	N	NA	Y	Y	N	N	N	Y	N	N	N	N	Y	Y	N	N	N	N	NA	N	N	NA	N	NA	NA	NA	NA	No O2	NA	NA	NA	NA	supportive care	sx management	30	NA	N	N	N	NA	N
656	14	Unreported/Refused to report	Latino/Hispanic	Female	1	1	unknown	N	NA	Y	Y	Y	Y	N	N	Y	Y	N	N	N	Y	N	N	N	N	NA	N	N	NA	N	NA	NA	NA	NA	No O2	NA	NA	NA	NA	supportive care	sx management	10	99	N	N	N	obesity	N
657	12	More Than One Race	Latino/Hispanic	Female	1	0																																											*REMOVE*, no COVID info and no PCHC PCP, dental patient
658	14	Race Not Reported - Don't Know	Refused	Male	1	0	No	N	NA	Y	N	N	Y	Y	Y	N	Y	N	N	N	N	N	N	N	Y	poor appetite	N	N	NA	N	NA	NA	NA	NA	No O2	NA	NA	NA	NA	none	sx management	NA	99	N	N	N	obesity	N
659	0	Caucasian (White)	Latino/Hispanic	Female	1	0	No	N	NA	Y	N	N	N	N	Y	N	N	N	N	N	Y	N	N	N	N	NA	Y	N	HCH	N	NA	NA	NA	NA	No O2	NA	NA	NA	NA	supportive care	sx management	5	NA	N	N	N	NA	N
660	14	Race Not Reported - Don't Know	Latino/Hispanic	Female	1	1	No	N	NA	Y	Y	N	Y	Y	Y	Y	Y	N	N	N	N	Y	Y	N	N	NA	N	N	NA	N	NA	NA	NA	NA	No O2	NA	NA	NA	NA	none	NA	NA	86	N	N	N	NA	N
661	2	More Than One Race	Latino/Hispanic	Male	1	0																																											empty chart, no visits on file
662	0	Caucasian (White)	Not Hispanic or Latino	Female	1	0	No	N	NA	Y	N	N	N	N	Y	N	N	N	N	N	N	N	N	Y	N	NA	Y	N	HCH	N	NA	NA	NA	NA	No O2	NA	NA	NA	NA	supportive care	sx management	5	NA	N	N	N	exposure to Hep C	N	lives on congregate setting
663	0	Caucasian (White)	Latino/Hispanic	Female	1	0	No	N	NA	Y	N	N	N	N	Y	N	N	N	N	N	Y	N	N	Y	Y	poor appetite	Y	N	HCH	N	NA	NA	NA	NA	No O2	NA	NA	NA	NA	none	NA	NA	NA	N	N	N	NA	N
664	0	Caucasian (White)	Latino/Hispanic	Female	1	0	No	N	NA	Y	N	N	N	N	Y	N	N	N	N	N	N	N	N	N	N	NA	N	N	NA	N	NA	NA	NA	NA	No O2	NA	NA	NA	NA	none	NA	NA	NA	N	N	N	NA	N
665	0	Caucasian (White)	Latino/Hispanic	Male	1	0	Yes	N	NA	Y	Y	N	N	N	N	N	N	N	N	N	N	N	N	N	Y	poor appetite	N	N	NA	N	NA	NA	NA	NA	No O2	NA	NA	NA	NA	supportive care	sx management	2	NA	N	N	N	NA	N
666	0	Caucasian (White)	Latino/Hispanic	Male	1	0		N	NA	Y	Y	Y	Y	N	Y	N	N	N	N	N	N	N	N	N	N	NA	Y	N	HCH	Y	CXR	2020-04-08	abnormal	mild interstitial prominience, no focal consolidation	No O2	NA	NA	NA	NA	supportive care	sx management	30	NA	N	N	N	NA	N
667	12	Unreported/Refused to report	Latino/Hispanic	Female	1	1	Yes	N	NA	Y	N	N	Y	Y	N	N	Y	N		N	N	N	N	N	N	NA	N	N	NA	N	NA	NA	NA	NA	No O2	NA	NA	NA	NA	supportive care	sx management	10	40	N	N	N	NA	N
668	2	Race Not Reported - Don't Know	Refused	Female	1	0	unknown	N	NA	Y	N	N	Y	N	Y	N	N	N	N	N	N	N	N	N	N	NA	N	N	NA	N	NA	NA	NA	NA	No O2	NA	NA	NA	NA	none	NA	NA	46	N	N	N	NA	N
669	14	Race Not Reported - Don't Know	Refused	Female	1	0	No	N	NA	Y	N	N	N	N	N	N	N	N	N	N	N	N	N	Y	N	NA	N	N	NA	N	NA	NA	NA	NA	No O2	NA	NA	NA	NA	other antibiotics	paronchyia	10		N	N	N	NA	N
670	2	Race Not Reported - Don't Know	Refused	Male	1	0	unknown	N	NA	Y	N	N	N	N	N	N	Y	N	N	N	N	N	N	N	N	NA	Y	N	HCH	N	NA	NA	NA	NA	No O2	NA	NA	NA	NA	supportive care	bronchiolitis	unknown	44	N	N	N	NA	N
671	0	Caucasian (White)	Latino/Hispanic	Female	1	1	Yes	N	NA	Y	N	N	N	N	Y	N	N	N	N	N	N	N	N	N	N	NA	Y	N	HCH	Y	CXR	2020-04-11	normal	NA	No O2	NA	NA	NA	NA	supportive care	sx management	30	NA	N	N	N	NA	N
672	17	Caucasian (White)	Latino/Hispanic	Male	1	1	Yes	N	NA	Y	N	N	N	Y	Y	Y	N	N	N	N	N	Y	N	N	N	NA	N	N	NA	N	NA	NA	NA	NA	No O2	NA	NA	NA	NA	none	NA	NA		N	N	N	NA	N
673	17	Race Not Reported - Don't Know	Not Reported	Male	1	0	Yes	N	NA	Y	N	N	N	Y	Y	N	N	N	N	N	N	N	N	N	N	NA	N	N	NA	N	NA	NA	NA	NA	No O2	NA	NA	NA	NA	none	NA	NA		N	N	N	NA	N
674	10	Unreported/Refused to report	Latino/Hispanic	Female	1	1	unknown	N	NA	Y	N	N	N	N	Y	N	Y	N	N	N	Y	N	N	N	N	NA	N	N	NA	N	NA	NA	NA	NA	No O2	NA	NA	NA	NA	supportive care	sx management	10	34	N	N	N	NA	N
675	14	Unreported/Refused to report	Latino/Hispanic	Female	1	0	Yes	N	NA	Y	Y	N	Y	N	N	N	N	N	N	N	N	N	N	N	N	NA	N	N	NA	N	NA	NA	NA	NA	No O2	NA	NA	NA	NA	none	NA	NA	87	N	N	N	NA	N
676	17	Caucasian (White)	Latino/Hispanic	Female	1	0	Yes	N	NA	Y	N	N	N	Y	N	Y	N	N	N	N	N	N	N	N	N	NA	N	N	NA	N	NA	NA	NA	NA	No O2	NA	NA	NA	NA	none	NA	NA	53	N	N	N	NA	N
677	14	Race Not Reported - Refusal	Refused	Female	1	0	Yes	N	NA	N	N	N	N	N	N	N	N	N	N	N	N	N	N	N	N	NA	N	N	NA	N	NA	NA	NA	NA	No O2	NA	NA	NA	NA	none	NA	NA	74	Y	N	N	NA	N	asymptomatic testing
678	0	Caucasian (White)	Not Hispanic or Latino	Female	1	1	Yes	N	NA	Y	Y	N	Y	N	N	N	N	N	N	N	N	N	N		N	NA	N	N	NA	N	NA	NA	NA	NA	No O2	NA	NA	NA	NA	none	NA	NA	NA	N	N	N	NA	N	presumptive positive, no testing
679	0	Caucasian (White)	Latino/Hispanic	Male	1	1	unknown	N	NA	Y	N	N	Y	N	Y	N	N	N	N	N	N	N	N	N	Y	poor appetite	Y	N	HCH	N	NA	NA	NA	NA	No O2	NA	NA	NA	NA	other antibiotics	otitis media	10	NA	N	N	N	NA	N
680	0	Caucasian (White)	Latino/Hispanic	Female	1	1	Yes	N	NA	Y	Y	Y	Y	N	Y	N	N	N	N	Y	N	N	N	N	Y	poor appetite	Y	N	HCH	N	NA	NA	NA	NA	No O2	NA	NA	NA	NA	none	NA	NA	NA	N	N	N	NA	N
681	0	Caucasian (White)	Latino/Hispanic	Male	1	0		N	NA	Y	N	N	N	N	Y	N	Y	N	N	Y	Y	N	N	N	N	N	Y	N	HCH	N	NA	NA	NA	NA	No O2	NA	NA	NA	NA	supportive care	sx management	7	NA	N	N	N	NA	N
682	0	Race Not Reported - Refusal	Latino/Hispanic	Male	1	0	Yes	N	NA	Y	N	N	N	N	N	N	N	N	N	N	N	N	N	N	Y	wheezing	N	N	NA	N	NA	NA	NA	NA	No O2	NA	NA	NA	NA	supportive care	bronchiolitis	unknown	NA	N	N	N	NA	N
683	17	More Than One Race	Latino/Hispanic	Female	1	1																																											*REMOVE*, no evidence of COVID testing/sx or PCP at PCHC
684	2	Race Not Reported - Don't Know	Not Reported	Male	1	0	No	N	NA	Y	N	N	N	N	Y	N	N	N	N	N	N	N	N	N	N	NA	N	N	NA	N	NA	NA	NA	NA	No O2	NA	NA	NA	NA	supportive care	NA	NA	1	N	N	N	NA	N
685	5	Unreported/Refused to report	Latino/Hispanic	Female	1	0	Yes	N	NA	Y	N	N	N	N	Y	N	Y	N	N	N	Y	N	N	N	N	NA	N	N	NA	N	NA	NA	NA	NA	No O2	NA	NA	NA	NA	supportive care	sx management	10	99	Y	N	N	obesity	N
686	0	Caucasian (White)	Latino/Hispanic	Male	1	0	unknown	N	NA	Y	N	N	N		Y	N	N	N	N	N	N	N	N	N	N	NA	Y	N	HCH	N	NA	NA	NA	NA	No O2	NA	NA	NA	NA	none	NA	NA	NA	N	N	N	N	N
687	17	Unreported/Refused to report	Latino/Hispanic	Female	1	1	No	N	NA	Y	Y	N	Y	N	Y	Y	Y	Y	Y	Y	Y	N	N	N	N	NA	N	N	NA	N	NA	NA	NA	NA	No O2	NA	NA	NA	NA	none	NA	NA		N	N	N	NA	N
688	3	Caucasian (White)	Not Hispanic or Latino	Female	1	0	No	N	NA	N	N	N	N	N	N	N	N	N	N	N	N	N	N	N	N	NA	Y	Y	HCH	Y	NA	NA	NA	NA	No O2	NA	NA	NA	NA	none	NA	NA	51	N	Y	N	NA	N	pre op COVID screen for neck fracture surgery
689	14	Race Not Reported - Don't Know	Not Reported	Female	1	0	Yes	N	NA	N	N	N	N	N	N	N	N	N	N	N	N	N	N	N	N	NA	N	N	NA	N	NA	NA	NA	NA	No O2	NA	NA	NA	NA	none	NA	NA	99	N	N	N	obesity	N
690	2	Caucasian (White)	Not Hispanic or Latino	Male	1	0	No	N	NA	Y	Y	N	N	N	Y	N	N	N	N	N	N	N	N	N	N	NA	N	N	NA	N	NA	NA	NA	NA	No O2	NA	NA		NA	none	NA	NA	38	N	N	N	NA	N
691	9	Race Not Reported - Don't Know	Not Reported	Female	1	0	No	N	NA	Y	N	N	N	N	Y	Y	Y	N	N	N	N	N	N	N	N	NA	Y	N	HCH	N	NA	NA	NA	NA	No O2	NA	NA	NA	NA	other antibiotics	strep pharyngitis	10		N	N	N	NA	N
692	0	Caucasian (White)	Latino/Hispanic	Male	1	1	Yes	N	NA	Y	Y	N	Y	Y	N	N	N	N	N	N	N	N	N	N	N	NA	N	N	NA	N	NA	NA	NA	NA	No O2	NA	NA	NA	NA	supportive care	sx management	6	NA	N	N	N	NA	N
693	17	Race Not Reported - Don't Know	Not Reported	Female	1	0	No	N	NA	Y	N	Y	N	N	N	Y	N	N	Y	N	N	N	N	N	Y	dizziness, chest pain	N	N	NA	N	NA	NA	NA	NA	No O2	NA	NA	NA	NA	supportive care	sx management	3	28	N	N	N	nicotine dependence (Juul)	N
694	16	Caucasian (White)	Refused	Male	1	0	No	N	NA	Y	N	N	N	N	N	Y	Y	N	N	N	N	N	N	N	N	NA	N	N	NA	N	NA	NA	NA	NA	No O2	NA	NA	NA	NA	none	NA	NA	99	N	N	N	obesity	N
695	2	Caucasian (White)	Not Hispanic or Latino	Female	1	0	No	N	NA	Y	N	N	Y	N	Y	N	Y	N	N	N	N	N	N	N	N	NA	Y	N	HCH	N	NA	NA	NA	NA	No O2	NA	NA	NA	NA	supportive care	sx management	7	NA	N	N	N	NA	N
696	0	More Than One Race	Latino/Hispanic	Male	1	1	No	N	NA	Y	Y	Y	N	N	Y	N	N	N	N	N	N	N	N	N	N	NA	Y	N	HCH	N	NA	NA	NA	NA	No O2	NA	NA	NA	NA	supportive care	sx management	20	NA	N	N	N	NA	N
697	14	Caucasian (White)	Not Hispanic or Latino	Male	1	1	Yes	N	NA	Y	N	N	N	N	F	N	N	N	N	N	N	N	N	N	N	NA	N	N	NA	N	NA	NA	NA	NA	No O2	NA	NA	NA	NA	none	NA	NA	NA	N	N	N	NA	N	presumptive positive
698	4	Unreported/Refused to report	Latino/Hispanic	Female	1	0	Yes	N	NA	N	N	N	N	N	N	N	N	N	N	N	N	N	N	N	N	NA	N	N	NA	N	NA	NA	NA	NA	No O2	NA	NA	NA	NA	none	NA	NA	99	Y	N	Y	epilepsy, heart disease	N	asymptomatic screening in high risk patient 2/2 COVID exposure
699	16	More Than One Race	Not Reported	Female	1	0	Yes	N	NA	Y	N	Y	Y	Y	N	Y	N	Y	Y	Y	Y	N	N	Y	Y	dizziness	Y	N	HCH	N	NA	NA	NA	NA	No O2	NA	NA	NA	NA	supportive care	sx management	30	95	N	N	Y	perinatal HIV & Hep C	N	lives in group home
700	0	Caucasian (White)	Latino/Hispanic	Male	1	0	No	N	NA	Y	Y	N	Y	N	Y	N	N	N	N	N	N	N	N	N	Y	poor appetite	Y	Y	HCH	N	NA	NA	NA	NA	No O2	NA	NA	NA	NA	other antibiotics	febrile UTI	10	NA	N	N	N	NA	N	admission for UTI, screening COVID test
701	0	Caucasian (White)	Latino/Hispanic	Male	1	1	No	N	NA	Y	Y	Y	Y	N	Y	N	N	N	N	Y	Y	N	N	N	Y	poor appetite	N	N	NA	N	NA	NA	NA	NA	No O2	NA	NA	NA	NA	none	NA	NA	NA	N	N	N	NA	N
702	0	More Than One Race	Not Hispanic or Latino	Male	1	0		N		Y	Y	N	Y	N	Y	N	N	N	N	N	N	N	N	N	Y	poor appetite	Y	Y	HCH	Y	NA	2020-03-26	normal	NA	No O2	NA	NA	NA	NA	other antibiotics	UTI	10	N	N	N	N	NA	N	admission for UTI, positive rhinovirus
703	11	Race Not Reported - Don't Know	Not Reported	Male	1	0	No	N	NA	Y	Y	N	N	N	Y	Y	N	N	N	N	N	N	N	N	Y	poor appetite	N	N	NA	N	NA	NA	NA	NA	No O2	NA	NA	NA	NA	none	NA	NA	1	N	N	N	NA	N
704	9	Caucasian (White)	Latino/Hispanic	Male	1	1	Yes	N	NA	Y	N	N	Y	Y	Y	Y	N	N	N	N	Y	N	N	N	N	NA	N	N	NA	N	NA	NA	NA	NA	No O2	NA	NA	NA	NA	supportive care	sx management	7	99	N	N	N	NA	N
705	17	Unreported/Refused to report	Not Reported	Male	1	0	No	N	NA	Y	N	N	N	N	N	Y	Y	N	N	N	N	N	N	N	N	NA	N	N	NA	N	NA	NA	NA	NA	No O2	NA	NA	NA	NA	supportive care	sx management	20		N	N	N	NA	N	apparently peace of mind testing
706	0	Caucasian (White)	Latino/Hispanic	Female	1	0	Yes	N	NA	N	N	N	N	N	N	N	N	N	N	N	N	N	N	N	N	NA	N	N	NA	N	NA	NA	NA	NA	No O2	NA	NA	NA	NA	none	NA	NA	NA	N	N	N	NA	N	asymptomatic testing 2/2 immunocompromised household contact (on chemo)
707	6	Caucasian (White)	Latino/Hispanic	Male	1	1																																											*REMOVE*, no data on COVID sx or testing, not a patient of PCHC
708	5	Unreported/Refused to report	Latino/Hispanic	Male	1	0																																											*REMOVE*, no data on COVID sx or testing
709	15	More Than One Race	Not Hispanic or Latino	Female	1	0	Yes	N	NA	Y	N	N	N	Y	N	N	N	N	N	N	N	N	N	N	N	NA	N	N	NA	N	NA	NA	NA	NA	No O2	NA	NA	NA	NA	none	NA	NA	55	Y	Y	N	N	N
710	9	Caucasian (White)	Latino/Hispanic	Female	1	1	Yes	Y	Honduras; 2/29/20 (immigrated to US)	Y	N	N	Y	N	Y	Y	Y	N	N	N	N	Y	N	N	N	NA	N	N	NA	NA	NA	NA	NA	NA	No O2	NA	NA	NA	NA	supportive care	sx management	20	5	N	Y	N	N	N
711	1	Caucasian (White)	Latino/Hispanic	Male	1	0																																											*REMOVE*, no data on symptoms of COVID, no testing, no PCP at PCHC
712	0	Caucasian (White)	Latino/Hispanic	Female	1	0	Yes	N	NA	Y	N	N	Y	N	N	N	N	N	N	N	N	N	N	N	N	NA	Y	N	HCH	N	NA	NA	NA	NA	No O2	NA	NA	NA	NA	supportive care	sx management	20	NA	N	N	N	NA	N	tested twice for COVID x 2, both neg; ED visit associated with second test
713	10	Unreported/Refused to report	Latino/Hispanic	Male	1	1																																											*REMOVE*, no data on symptoms of COVID or evidence of testing
714	15	Caucasian (White)	Latino/Hispanic	Female	1	1																																											*REMOVE*, no data on symptoms of COVID or evidence of testing
715	0	Caucasian (White)	Latino/Hispanic	Male	1	1	Yes	N	NA	Y	Y	N	N	N	N	N	N	N	N	N	N	N	N	N	N	NA	N	N	NA	N	NA	NA	NA	NA	No O2	NA	NA	NA	NA	none	NA	NA	NA	N	N	N	NA	N	not tested, presumptive positive but COVID diagnosis placed in EHR
716	0	Caucasian (White)	Latino/Hispanic	Female	1	1	Yes	N	NA	Y	N	Y	Y	Y	Y	N	N	N	N	N	Y	N	N	N	N	NA	N	N	NA	N	NA	NA	NA	NA	No O2	NA	NA	NA	NA	supportive care	sx management	30	NA	N	N	N	NA	N
717	0	Caucasian (White)	Latino/Hispanic	Female	1	0	Yes	N	NA	Y	Y	N	Y	N	N	N	N	N	N	N	N	N	N	N	N	N	N	N	NA	N	NA	NA	NA	NA	No O2	NA	NA	NA	NA	none	NA	NA	NA	N	N	N	NA	N	not tested, presumptive positive but COVID diagnosis placed in EHR
718	0	Caucasian (White)	Latino/Hispanic	Female	1	0	No	N	NA	Y	N	N	N	N	Y	N	N	N	N	N	N	N	N	N	N	N	Y	Y	HCH	N	NA	NA	NA	NA	No O2	NA	NA	NA	NA	other antibiotics	sepsis r/o	1	NA	N	N	N	NA	N
719	0	Caucasian (White)	Latino/Hispanic	Female	1	1	No	N	NA	Y	N	N	N	N	Y	N	N	N	N	N	N	N	N	N	N	NA	Y	N	HCH	N	NA	NA	NA	NA	No O2	NA	NA	NA	NA	supportive care	antipyretic		NA	N	N	N	NA	N
720	0	Caucasian (White)	Latino/Hispanic	Male	1	1	Yes	N	NA	Y	Y	Y	N	N	Y	N	N	N	N	N	N	N	N	N	N	NA	Y	Y	HCH	N	NA	NA	NA	NA	No O2	NA	NA	NA	NA	other antibiotics	COVID	1	NA	N	N	N	NA	N
721	0	Caucasian (White)	Not Hispanic or Latino	Male	1	1	uknown	N	NA	N	N	N	N	N	N	N	N	N	N	N	N	N	N	N	N	NA	N	N	NA	NA	NA	NA	NA	NA	No O2	NA	NA	NA	NA	none	NA	NA	NA	N	N	N	NA	N	lack of documentation regarding rationale for COVID testing
722	0	Caucasian (White)	Latino/Hispanic	Female	1	0	No	N	NA	Y	N	N	N	N	Y	N	N	N	N	N	N	N	N	Y	N	N	Y	N	HCH	N	NA	NA	NA	NA	No O2	NA	NA	NA	NA	supportive care	sx management	NA	NA	N	N	N	eczema	N
723	5	Race Not Reported - Not Ascertained	Latino/Hispanic	Male	1	0																																											*REMOVE*, no record of COVID testing foudn
724	0	Caucasian (White)	Latino/Hispanic	Male	1	0	No	N	NA	Y	Y	Y	Y	N	N	N	N	N	N	N	N	N	N	N	N	NA	Y	N	HCH	Y	CXR	2020-05-10	normal	NA	No O2	NA	NA	NA	NA	supportive care	sx management	30	NA	N	N	N	NA	N	unstable housing in the setting of domestic violence, many social ED and PCP visits
725	0	Caucasian (White)	Latino/Hispanic	Male	1	1	Yes	N	NA	N	N	Y	N	N	N	N	N	N	N	N	N	N	N	N	Y	stridor	Y	Y	HCH	Y	CXR	2020-04-30	abnormal	perihilar bronchial thickening with interstitial prominience	No O2	NA	NA	NA	NA	other antibiotics	oral candidiasis	14	NA	N	N	N	NA	N
726	0	Caucasian (White)	Not Hispanic or Latino	Male	1	1	No	N	NA	Y	N	N	N	N	N	N	N	N	N	N	Y	N	N	N	N	NA	Y	N	HCH	N	NA	NA	NA	NA	No O2	NA	NA	NA	NA	none	NA	NA	NA	N		N	NA	N	incidental COVID infection, bloody diarrhea 2/2 milk protein induced enteropathy
727	16	Race Not Reported - Refusal	Latino/Hispanic	Female	1	0	Yes	N	NA	Y	Y	Y	Y	Y	Y	Y	Y	N	N	N	N	N	Y	N	N	NA	N	N	NA	N	NA	NA	NA	NA	No O2	NA	NA	NA	NA	azithromycin	CAP	5		N	N	N	N	N
728	12	Race Not Reported - Refusal	Latino/Hispanic	Male	1	0	No	N	NA	Y	N	N	N	N	N	N	N	N	N	N	N	N	Y	N	Y	poor appetite	N	N	NA	N	NA	NA	NA	NA	No O2	NA	NA	NA	NA	none	NA	NA		N	N	N	N	N
729	0	Caucasian (White)	Latino/Hispanic	Female	1	0	No	N	NA	N	N	N	N	N	N	N	N	N	N	N	N	N	N	N	N	NA	Y	Y	HCH	Y	NA	2020-05-28	abnormal	inflamed urachal remnant	No O2	NA	NA	NA	NA	other antibiotics	omphalitis	10	NA	N	N	N	N	N	COVID testing during admission for omphalitis in newborn
730	0	Caucasian (White)	Not Hispanic or Latino	Female	1	0																																											*REMOVE*, neg COVID test done on mom but not newborn
731	0	Caucasian (White)	Latino/Hispanic	Male	1	0	Yes	N	NA	Y	N	Y	N	N	N	N	N	N	N	N	N	N	N	N	N	NA	Y	N	HCH	N	NA	NA	NA	NA	No O2	NA	NA	NA	NA	none	NA	NA	NA	N	N	N	N	N	ED visit for periodic breathing
732	0	Caucasian (White)	Latino/Hispanic	Female	1	0		N	NA	Y	N	Y	N	N	N	N	N	N	N	N	N	N	N	N	N	NA	Y	Y	HCH	Y	CXR	2020-05-22	abnormal	mild perihilar bronchial thickening on left	No O2	NA	NA	NA	NA	none	NA	NA	NA	N	N	N	N	N	BRUE 2/2 likely GERD
733	0	Caucasian (White)	Latino/Hispanic	Female	1	1	Yes	N	NA	Y	Y	N	N	N	N	N	N	N	N	N	Y	N	N	N	N	NA	N	N	NA	N	NA	NA	NA	NA	No O2	NA	NA	NA	NA	none	NA	NA	NA	N	N	N	N	N	COVID twin neonates
734	0	Caucasian (White)	Latino/Hispanic	Female	1	1	Yes	N	NA	Y	Y	N	N	N	N	N	N	N	N	N	Y	N	N	N	N	NA	N	N	NA	N	NA	NA	NA	NA	No O2	NA	NA	NA	NA	none	NA	NA	NA	N	N	N	N	N	COVID twin neonates
735	16	Caucasian (White)	Latino/Hispanic	Female	0	0	Yes	N	NA	Y	N	N	Y	Y	N	N	N	N	Y	N	N	N	N	N	N	NA	N	N	NA	N	NA	NA	NA	NA	No O2	NA	NA	NA	NA	none	NA	NA	95	N	N	N	obesity	N
736	13	More Than One Race	Latino/Hispanic	Female	0	1	Yes	N	NA	Y	Y	N	N	N	N	Y	Y	N	N	N	Y	N	N	N	N	NA	N	N	NA	N	NA	NA	NA	NA	No O2	NA	NA	NA	NA	supportive care	sx management	10	81	N	N	N	N	N
737	17	More Than One Race	Latino/Hispanic	Female	0	1	Yes	N	NA	Y	N	N	N	Y	Y	Y	Y	N	N	N	N	N	N	N	Y	chills	N	N	NA	N	NA	NA	NA	NA	No O2	NA	NA	NA	NA	none	NA	NA	84	N	N	N	N	N
738	14	More Than One Race	Latino/Hispanic	Male	0	0																																											*REMOVE*, no PCP at PCHC only dental
739	8	Unreported/Refused to report	Latino/Hispanic	Male	0	0	No	Y	NA	Y	N	N	N	N	Y	N	Y	Y	N	N	Y	N	N	N	N	NA	N	N	NA	N	NA	NA	NA	NA	No O2	NA	NA	NA	NA	none	NA	NA	81	N	Y	N	NA	N
740	6	Black/African American	Latino/Hispanic	Female	0	1	Yes	N	NA	Y	Y	N	N	N	N	N	N	N	N	N	N	N	N	N	Y	wheezing	N	N	NA	N	NA	NA	NA	NA	No O2	NA	NA	NA	NA	supportive care	asthma	5	99	Y	N	N	obesity	N
741	11	More Than One Race	Latino/Hispanic	Female	0	0	Yes	N	NA	Y	N	N	N	Y	N	N	N	N	N	N	N	N	N	N	N	NA	N	N	NA	N	NA	NA	NA	NA	No O2	NA	NA	NA	NA	none	NA	NA	99	N	N	N	obesity	N
742	6	Unreported/Refused to report	Not Hispanic or Latino	Female	0	0	No	Y	Boston, MA; monthly for cancer tx	Y	N	N	N	N	N	N	N	N	N	N	N	N	N	N	Y	knee pain	Y	Y	BCH	Y	NA	2020-05-20	abnormal	stable bony infarcts	No O2	NA	NA	NA	NA	supportive care	coagulopathy	1	63	N	N	N	acute ALL	N	malignancy, COVID screening prior to admit
743	16	Unreported/Refused to report	Latino/Hispanic	Female	0	0																																											*REMOVE*, no PCP at PCHC only dental
744	16	Other Pacific Islander	Refused	Male	0	0	No	N	NA	Y	N	N	N	N	N	N	N	Y	Y	Y	N	N	N	N	N	NA	Y	Y	HCH	Y	NA	2020-06-19	abnormal	acute appendicitis	No O2	NA	NA	NA	NA	other antibiotics	appendicitis	1	81	N	N	N	NA	N	testing done for acute appy pre-op
745	14	More Than One Race	Latino/Hispanic	Female	0	0	N	N	NA	Y	N	N	N	N	N	N	N	Y	Y	N	N	N	N	N	N	NA	N	NA	NA	N	NA	NA	NA	NA	No O2	NA	NA	NA	NA	none	NA	NA	99	Y	N	N	obesity	N	*REMOVE* sx were due to menses
746	9	More Than One Race	Latino/Hispanic	Female	0	0	No	N	NA	Y	Y	N	N	N	N	Y	N	N	N	N	N	N	Y	N	N	NA	N	N	NA	N	NA	NA	NA	NA	No O2	NA	NA	NA	NA	none	NA	NA	27	N	N	N	NA	N	tested for fatigue DDX
747	12	Black/African American	Refused	Female	0	0																																											*REMOVE*, special needs/high risk patient but asymptomatic and never tested
748	11	Caucasian (White)	Latino/Hispanic	Male	0	1	Yes	N	NA	Y	Y	N	N	N	N	Y	Y	N	N	N	N	N	N	N	N	NA	N	N	NA	N	NA	NA	NA	NA	No O2	NA	NA	NA	NA	supportive care	sx management	30	99	N	N	N	NA	N
749	17	More Than One Race	Latino/Hispanic	Female	0	1	Yes	N	NA	Y	N	N	N	Y	Y	Y	N	N	N	N	N	N	N	N	Y	chills	N	N	NA	N	NA	NA	NA	NA	No O2	NA	NA	NA	NA	supportive care	sx management	10	87	N	Y	N	NA	N
750	10	Caucasian (White)	Not Hispanic or Latino	Male	0	0	Yes	N	NA	Y	N	N	Y	N	N	N	Y	N	N	N	N	N	N	N	N	NA	N	N	NA	N	NA	NA	NA	NA	No O2	NA	NA	NA	NA	none	NA	NA	99	N	N	N	obesity	N
751	17	Race Not Reported - Don't Know	Latino/Hispanic	Male	0	1																																											*REMOVE*, no evidence of testing/infection in chart
752	1	Caucasian (White)	Not Hispanic or Latino	Female	0	0	Yes	N	NA	Y	Y	N	Y	N	N	N	N	N	N	Y	N	N	N	N	Y	anorexia	N	N	NA	N	NA	NA	NA	NA	No O2	NA	NA	NA	NA	none	NA	NA	NA	N	N	N	N	N
753	6	Race Not Reported - Refusal	Latino/Hispanic	Female	0	1	Yes	N	NA	Y	N	N	N	N	Y	Y	N	N	N	N	N	N	N	N	N	NA	N	N	NA	N	NA	NA	NA	NA	No O2	NA	NA	NA	NA	none	NA	NA	95	N	N	N	obesity	N
754	11	Unreported/Refused to report	Refused	Male	0	1	Yes	N	NA	Y	N	N	N	Y	N	Y	Y	N	N	N	N	N	N	N	N	NA	N	N	NA	N	NA	NA	NA	NA	No O2	NA	NA	NA	NA	none	NA	NA	94	N	N	N	obesity	N
755	15	Caucasian (White)	Latino/Hispanic	Female	0	1	Yes	N	NA	Y	N	N	Y	N	N	N	N	N	N	N	N	Y	N	N	N	NA	N	N	NA	N	NA	NA	NA	NA	No O2	NA	NA	NA	NA	supportive care	sx management	21	96	N	Y	N	obesity	N
756	7	More Than One Race	Latino/Hispanic	Male	0	0																																											*REMOVE, no evidence of infection, not yet a PCHC patient*
757	17	Caucasian (White)	Latino/Hispanic	Male	0	1	Yes	N	NA	Y	Y	N	N	Y	N	Y	Y	N	N	N	N	Y	N	N	N	NA	N	N	NA	N	NA	NA	NA	NA	No O2	NA	NA	NA	NA	supportive care	sx management	10	50	N	N	N	NA	N
758	5	Caucasian (White)	Latino/Hispanic	Female	0	1	Yes	N	NA	Y	N	N	N	N	Y	N	N	N	N	N	N	N	N	N	N	NA	N	N	NA	N	NA	NA	NA	NA	No O2	NA	NA	NA	NA	none	NA	NA	18	N	N	N	NA	N
759	10	Race Not Reported - Refusal	Latino/Hispanic	Female	0	0																																											*REMOVE*, no evidence of COVID testing/presentation of sx in chart
760	16	Caucasian (White)	Latino/Hispanic	Female	0	0	No	N	NA	Y	Y	Y	Y	Y	Y	Y	Y	Y	N	N	N	N	N	N	N	NA	N	N	NA	N	NA	NA	NA	NA	No O2	NA	NA	NA	NA	other antibiotics	GAHS	10	75	N	N	N	NA	N
761	1	Caucasian (White)	Latino/Hispanic	Male	0	0																																											*REMOVE*, no evidence of COVID testing/presentation of sx in chart
762	9	Unreported/Refused to report	Latino/Hispanic	Female	0	0	No	N	NA	Y	N	N	N	N	N	N	N	N	N	N	Y	N	N	N	Y	anorexia	Y	N	HCH	N	NA	NA	NA	NA	No O2	NA	NA	NA	NA	none	NA	NA	61	N	N	N	NA	N	Shiga-like toxin, enteroaggregative E coli gastroenteritis
763	14	More Than One Race	Latino/Hispanic	Male	0	0	Yes	N	NA	Y	N	N	N	Y	Y	N	N	N	N	N	N	N	Y	N	Y	chills	N	N	NA	N	NA	NA	NA	NA	No O2	NA	NA	NA	NA	none	NA	NA	82	N	N	N	NA	N
764	10	More Than One Race	Latino/Hispanic	Male	0	1	Yes	N	NA	Y	N	N	N	Y	N	Y	N	N	N	N	N	N	N	N	N	NA	N	N	NA	N	NA	NA	NA	NA	No O2	NA	NA	NA	NA	none	NA	NA	42	N	N	N	NA	N
765	13	More Than One Race	Latino/Hispanic	Male	0	1	Yes	N	NA	Y	Y	N	N	N	Y	N	Y	N	N	N	N	N	N	N	N	NA	N	N	NA	N	NA	NA	NA	NA	No O2	NA	NA	NA	NA	supportive care	sx management	30	53	N	N	N	NA	N
766	2			Female	0	0																																											*REMOVE* empty chart
767	14			Female	0	0																																											*REMOVE* empty chart
768	9			Female	0	0																																											*REMOVE* empty chart
769	15			Female	0	0																																											*REMOVE* empty chart
770	3			Male	0	0																																											*REMOVE* empty chart
771	9			Male	0	0																																											*REMOVE* empty chart
772	8			Female	0	0																																											*REMOVE* empty chart
773	13	Unreported/Refused to report	Latino/Hispanic	Male	0	1	Yes	N	NA	Y	Y	N	Y	N	N	N	Y	N	N	N	N	N	Y	N	N	NA	N	N	NA	N	NA	NA	NA	NA	No O2	NA	NA	NA	NA	supportive care	sx management	12	99				obesity
774	14	Caucasian (White)	Latino/Hispanic	Female	0	1	Yes	N	NA	Y	N	N	N	N	N	N	N	N	N	N	N	N	N	N	Y	DIC, tumor lysis syndrome		Y	HCH	Y	CXR	2020-06-07	abnormal	Mild interstitial prominence which can be seen in the setting of underlying viral illness	Vent	2020-06-08	2020-06-10	2020-06-08	2020-06-10	other antibiotics	prophylaxis	3	13	N	N	Y	new onset AML	Y	brain herniation, bone marrow failure, new onset leukemia with incidental COVID infection
775	15			Female	0	0																																											*REMOVE* empty chart
776	1	Race Not Reported - Don't Know	Latino/Hispanic	Female	0	1																																											*Discuss* non-PCHC patient seen last year in Express
777	0	Caucasian (White)	Latino/Hispanic	Male	0	1	Yes	N	NA	Y	Y	N	N	N	Y	N	N	N	N	N	Y	N	N	Y	N	NA	Y	N	HCH	N	NA	NA	NA	NA	No O2	NA	NA	NA	NA	none	NA	NA	NA	N	N	N	NA	N	no follow up for infection
778	7	Unreported/Refused to report	Latino/Hispanic	Male	0	0	No	N	NA	Y	N	Y	N	N	N	N	N	N	N	N	N	N	N	N	N	NA	Y	N	HCH	Y	CXR	2020-04-29	normal	NA	No O2	NA	NA	NA	NA	none	NA	NA	1	N	N	N	FTT, hypothyroidism	N	COVID test ordered in ED s/p choking episode
779	17			Female	0	0																																											*REMOVE* empty chart
780	17			Male	0	0																																											*REMOVE* empty chart
781	4			Female	0	0																																											*REMOVE* empty chart
782	3			Male	0	0																																											*REMOVE* empty chart
783	6			Female	0	0																																											*REMOVE* empty chart
784	9			Female	0	0																																											*REMOVE* empty chart
785	16			Male	0	0																																											*REMOVE* empty chart
786	0			Female	0	0																																											*REMOVE* empty chart
787	15	Race Not Reported - Don't Know	Not Reported	Female	0	0																																											*REMOVE* empty chart
788	0	Asian	Not Hispanic or Latino	Female	0	0	yes	N	NA	Y	Y	N	N	N	N	N	N	N	N	N	N	N	N	N	N	NA	N	N	NA	NA	NA	NA	NA	NA	No O2	NA	NA	NA	NA	none	NA	NA	NA	N	N	N	N	N	exposure's test result deemed a false positive
789	12			Male	0	0																																											*REMOVE* empty chart
790	3			Male	0	0																																											*REMOVE* empty chart
791	16			Male	0	0																																											*REMOVE* empty chart
792	12	Unreported/Refused to report	Latino/Hispanic	Male	0	1	yes	N	NA	Y	Y	N	N	N	N	Y	Y	Y	Y	N	Y	N	N	N	N	NA	N	N	NA	N	NA	NA	NA	NA	No O2	NA	NA	NA	NA	supportive care	sx management	10	NA	N	N	N	NA	N	no PCP, only seen in Express clinic
793	17	Unreported/Refused to report	Latino/Hispanic	Male	0	1	yes	N	NA	Y	Y	N	Y	Y	N	Y	Y	N	N	N	N	N	N	N	Y	chills	N	N	NA	N	NA	NA	NA	NA	No O2	NA	NA	NA	NA	none	NA	NA	NA	N	N	N	NA	N	no PCP, only seen in Express clinic
794	1	Unreported/Refused to report	Latino/Hispanic	Male	0	0	no	N	NA	N	N	N	N	N	N	N	N	N	N	N	N	N	N	N	N	NA	N	N	NA	N	NA	NA	NA	NA	No O2	NA	NA	NA	NA	none	NA	NA	NA	N	N	N	NA	N	unclear why test run
795	16	Unreported/Refused to report	Latino/Hispanic	Male	0	1	yes	N	NA	Y	Y	N	N	Y	N	N	Y	N	N	N	N	N	N	N	N	NA	N	N	NA	N	NA	NA	NA	NA	No O2	NA	NA	NA	NA	supportive care	sx management	5	NA	N	N	N	NA	N	no PCP, only seen in Express clinic
796	16	Race Not Reported - Don't Know	Latino/Hispanic	Female	0	0	no	N	NA	N	N	N	N	N	N	N	N	N	N	N	N	N	N	N	N	NA	Y	N	HCH	Y	CXR	2020-06-19	abnormal	bronchial wall thickening	No O2	NA	NA	NA	NA	none	NA	NA	NA	N	N	N	NA	N	lives in group home, COVID test for med clearance only
797	0			Male	0	0																																											*REMOVE* empty chart
798	17	Unreported/Refused to report	Latino/Hispanic	Male	0	1	yes	N	NA	Y	Y	N	Y	Y	Y	Y	Y	N	N	N	N	N	Y	N	N	NA	N	N	NA	NA	NA	NA	NA	NA	No O2	NA	NA	NA	NA	none	NA	NA	NA	N	N	N	NA	N	new to PCP only PCs
799	16	More Than One Race	Latino/Hispanic	Male	0	0	No	N	NA	Y	N	N	N	N	N	Y	Y	Y	Y	N	N	N	N	N	Y	chest pain	N	N	NA	N	NA	NA	NA	NA	No O2	NA	NA	NA	Na	none	NA	NA	NA	N	N	N	NA	N	only visits are PC with PCP
800	12	Unreported/Refused to report	Latino/Hispanic	Male	0	1	Yes	N	NA	Y	N	N	Y	N	N	Y	Y	N	N	N	N	N	Y	N	Y	sneezing	N	N	NA	N	NA	NA	NA	NA	No O2	NA	NA	NA	NA	other antibiotics	ear infection	10	NA	N	N	N	NA	N	no PCP, only seen in Express clinic
801	1			Female	0	0																																											*REMOVE* empty chart
802	0			Female	0	0																																											*REMOVE* empty chart
803	0			Male	0	0																																											*REMOVE* empty chart
